# Supplementary material for: Membrane transporters and protein traffic networks differentially affecting metal tolerance: a genomic phenotyping study in yeast
Source: Genome Biol. 2008 Apr 7;9(4):R67. doi: 10.1186/gb-2008-9-4-r67 (PMC2643938; doi:10.1186/gb-2008-9-4-r67)
Supplement: Additional data file 2 — This file reports the name, phenotype and 'scoring rate', description, cadmium stress microarray and nickel ionome data when available, best hit, human ortholog and related disease (if applicable), as well as the GO ID, of metal tolerance-modulating genes. [file gb-2008-9-4-r67-S2.xls]

## Sheet: Additional file 2
Additional data file 2 – Detailed phenotypes and related information on the genes whose disruption affects metal tolerance
ORF	Cd (*)	Scoring rate (#)	Ni (*)	Scoring rate (#)	ORF name	Description	ORF type	Overlap with dubious ORFs	Cd microarray data [7]	Ionome Ni data [77]	BlastP (Best Hit)	H. sapiensorthologs	Human disease	GO ID
YAL002W	-4	3/5	2	5/5	VPS8	Membrane-associated protein that interacts with Vps21p to facilitate soluble vacuolar protein localization; component of the CORVET complex; required for localization and trafficking of the CPY sorting receptor; contains RING finger motif	Verified	------------	1.04173	-----------------	AFR002C (Ashbya gossypii, 1E-173)	Vacuolar protein sorting-associated protein 8 homolog	--------------------	GO:0045324
YAL007C	2	3/5	2	3/5	ERP2	Protein that forms a heterotrimeric complex with Erp1p, Emp24p, and Erv25p; member, along with Emp24p and Erv25p, of the p24 family involved in ER to Golgi transport and localized to COPII-coated vesicles	Verified	------------	0.859331	-----------------	YOR016C (Saccharomyces cerevisiae, 6E-58)	Transmembrane emp24 domain containing protein 5 precursor	--------------------	GO:0006888
YAL010C	-2	3/5	0	---	MDM10	Subunit of both the Mdm10-Mdm12-Mmm1 complex and the mitochondrial sorting and assembly machinery (SAM complex); functions in both the general and Tom40p-specific pathways for import and assembly of outer membrane beta-barrel proteins	Verified	------------	0.977212	-----------------	AEL335C (Ashbya gossypii, 2E-98)	-------------	--------------------	GO:0000001 GO:0000002 GO:0000723 GO:0006461 GO:0007005 GO:0045040
YAL021C	-4	4/5	-2	3/5	CCR4	Component of the CCR4-NOT transcriptional complex, which is involved in regulation of gene expression; component of the major cytoplasmic deadenylase, which is involved in mRNA poly(A) tail shortening	Verified	------------	-------------------	-----------------	ACR288W (Ashbya gossypii, 1E-261)	Carbon catabolite repressor protein 4 homolog (Cytoplasmic deadenylase) (CCR4 carbon catabolite repression 4-like) (Nocturnin homolog)	--------------------	GO:0000288 GO:0000289 GO:0000289 GO:0006357 GO:0006368 GO:0006368 GO:0007089 GO:0042493
YAL026C	-2	3/5	-2	3/5	DRS2	Aminophospholipid translocase (flippase) that maintains membrane lipid asymmetry in post-Golgi secretory vessicles; contributes to clathrin-coated vesicle formation and endocytosis; mutations in human homolog ATP8B1 result in liver disease	Verified	------------	1.16089	-----------------	ENSP00000371078 (Homo sapiens, 1E-261)	Probable phospholipid transporting ATPase (EC_3.6.3.1, ATPase class I type)	--------------------	GO:0000028 GO:0006886 GO:0006892 GO:0006892 GO:0006897 GO:0006897 GO:0045332 GO:0045332
YAL040C	0	---	2	3/5	CLN3	G1 cyclin involved in cell cycle progression; activates Cdc28p kinase to promote the G1 to S phase transition; plays a role in regulating transcription of the other G1 cyclins, CLN1 and CLN2; regulated by phosphorylation and proteolysis	Verified	------------	1.43531	-----------------	ADR384W (Ashbya gossypii, 4E-41)	-------------	--------------------	GO:0000079 GO:0000082 GO:0007033 GO:0008361 GO:0042144 GO:0042144
YAL042W	-2	3/5	0	---	ERV46	Protein localized to COPII-coated vesicles, forms a complex with Erv41p; involved in the membrane fusion stage of transport	Verified	overlaps dubious ORF YAL043C-A	0.576588	-----------------	ADR389C (Ashbya gossypii, 1E-130)	Serologically defined breast cancer antigen NY-BR-84	--------------------	GO:0006888
YAL047C	0	---	-4	4/5	SPC72	Component of the cytoplasmic Tub4p (gamma-tubulin) complex, binds spindle pole bodies and links them to microtubules; has roles in astral microtubule formation and stabilization	Verified	------------	0.845723	-----------------	ADR400W (Ashbya gossypii, 1E-14)	-------------	--------------------	GO:0000022 GO:0000070 GO:0007020 GO:0030473 GO:0031578 GO:0031578
YAL059W	2	3/5	0	---	ECM1	Protein of unknown function, localized in the nucleoplasm and the nucleolus, genetically interacts with MTR2 in 60S ribosomal protein subunit export	Verified	------------	0.676667	-----------------	ADR419C (Ashbya gossypii, 3E-21)	-------------	--------------------	GO:0007047
YBL007C	-2	3/5	-2	3/5	SLA1	Cytoskeletal protein binding protein required for assembly of the cortical actin cytoskeleton; interacts with proteins regulating actin dynamics and proteins required for endocytosis; found in the nucleus and cell cortex; has 3 SH3 domains	Verified	------------	0.60293	-----------------	AGR170C (Ashbya gossypii, 1E-261)	GRB2-related adaptor protein	--------------------	GO:0000147 GO:0006897 GO:0006897 GO:0007015 GO:0007047 GO:0007121
YBL025W	-4	5/5	-2	3/5	RRN10	Protein involved in promoting high level transcription of rDNA, subunit of UAF (upstream activation factor) for RNA polymerase I	Verified	------------	0.923036	-----------------	AFR180C (Ashbya gossypii, 6E-29)	-------------	--------------------	GO:0006360
YBL027W	0	---	-2	4/5	RPL19B	Protein component of the large (60S) ribosomal subunit, nearly identical to Rpl19Ap and has similarity to rat L19 ribosomal protein; rpl19a and rpl19b single null mutations result in slow growth, while the double null mutation is lethal	Verified	------------	-------------------	-----------------	YBR084C-A (Saccharomyces cerevisiae, 5E-59)	60S ribosomal protein L19	--------------------	GO:0006412
YBL051C	-2	3/5	0	---	PIN4	Protein involved in G2/M phase progression and response to DNA damage, interacts with Rad53p; contains an RNA recognition motif, a nuclear localization signal, and several SQ/TQ cluster domains; hyperphosphorylated in response to DNA damage	Verified	------------	0.823076	-----------------	ACR235W (Ashbya gossypii, 3E-88)	-------------	--------------------	GO:0000086
YBL058W	-6	4/5	-4	3/5	SHP1	UBX (ubiquitin regulatory X) domain-containing protein that regulates Glc7p phosphatase activity and interacts with Cdc48p; interacts with ubiquitylated proteins in vivo and is required for degradation of a ubiquitylated model substrate	Verified	------------	1.34829	-----------------	ABR211C (Ashbya gossypii, 1E-84)	UBX domain-containing protein 4	--------------------	GO:0000723 GO:0005977 GO:0030437 GO:0043161
YBL079W	-6	4/5	-4	5/5	NUP170	Abundant subunit of the nuclear pore complex (NPC), required for proper localization of specific nucleoporins within the NPC, involved in nuclear envelope permeability and in chromosome segregation, has similarity to Nup157p	Verified	------------	0.776179	-----------------	AER397C (Ashbya gossypii, 1E-261)	Nuclear pore complex protein Nup155 (Nucleoporin Nup155)	--------------------	GO:0000059 GO:0006406 GO:0006407 GO:0006408 GO:0006409 GO:0006607 GO:0006608 GO:0006609 GO:0006610 GO:0006611 GO:0006612 GO:0006999 GO:0007059
YBR021W	-4	4/5	2	3/5	FUR4	Uracil permease, localized to the plasma membrane; expression is tightly regulated by uracil levels and environmental cues	Verified	------------	0.987003	-----------------	YIR028W (Saccharomyces cerevisiae, 1E-261)	-------------	--------------------	GO:0015857
YBR036C	-4	3/5	0	---	CSG2	Endoplasmic reticulum membrane protein, required for mannosylation of inositolphosphorylceramide and for growth at high calcium concentrations	Verified	------------	2.01992	-----------------	---------------	-------------	--------------------	GO:0006688 GO:0006874 GO:0042493
YBR059C	2	3/5	0	---	AKL1	Ser-Thr protein kinase, member (with Ark1p and Prk1p) of the Ark kinase family; involved in endocytosis and actin cytoskeleton organization	Verified	------------	1.15618	-----------------	AGR027C (Ashbya gossypii, 1E-131)	AP2 associated kinase 1	--------------------	GO:0030036 GO:0030100
YBR069C	2	4/5	2	4/5	TAT1	Amino acid transport protein for valine, leucine, isoleucine, and tyrosine, low-affinity tryptophan and histidine transporter; overexpression confers FK506 and FTY720 resistance	Verified	------------	0.359702	-----------------	AGR040C (Ashbya gossypii, 1E-177)	solute carrier family 7 (cationic amino acid transporter, y+ system), member 14	--------------------	GO:0006865 GO:0015827 GO:0015828
YBR078W	-2	3/5	0	---	ECM33	GPI-anchored protein of unknown function, has a possible role in apical bud growth; GPI-anchoring on the plasma membrane crucial to function; phosphorylated in mitochondria; similar to Sps2p and Pst1p	Verified	------------	-------------------	-----------------	YDR055W (Saccharomyces cerevisiae, 1E-74)	-------------	--------------------	GO:0007047
YBR081C	-4	4/5	2	3/5	SPT7	Subunit of the SAGA transcriptional regulatory complex, involved in proper assembly of the complex; also present as a C-terminally truncated form in the SLIK/SALSA transcriptional regulatory complex	Verified	------------	0.440155	-----------------	AER172C (Ashbya gossypii, 1E-261)	bromodomain containing 7	--------------------	GO:0000747 GO:0006461 GO:0016568 GO:0016573
YBR098W	2	3/5	0	---	MMS4	Subunit of the structure-specific Mms4p-Mus81p endonuclease that cleaves branched DNA; involved in recombination and DNA repair	Verified	------------	1.34698	-----------------	ADL318C (Ashbya gossypii, 1E-52)	-------------	--------------------	GO:0006265 GO:0006281 GO:0006974 GO:0007131
YBR103W	2	3/5	2	3/5	SIF2	WD40 repeat-containing subunit of the Set3C histone deacetylase complex, which represses early/middle sporulation genes; antagonizes telomeric silencing; binds specifically to the Sir4p N-terminus	Verified	------------	1.20739	-----------------	ADL322C (Ashbya gossypii, 1E-131)	F-box-like/WD-repeat protein TBL1XR1 (Transducin beta-like 1X-linked receptor 1) (Nuclear receptor corepressor/HDAC3 complex subunit TBLR1) (TBL1-related protein 1)	--------------------	GO:0000122 GO:0006348 GO:0006348 GO:0016575 GO:0016575 GO:0045835
YBR106W	0	---	-4	4/5	PHO88	Probable membrane protein, involved in phosphate transport; pho88 pho86 double null mutant exhibits enhanced synthesis of repressible acid phosphatase at high inorganic phosphate concentrations	Verified	------------	1.20303	-----------------	ADL332C (Ashbya gossypii, 4E-70)	-------------	--------------------	GO:0000723 GO:0006817
YBR119W	0	---	-2	3/5	MUD1	U1 snRNP A protein, homolog of human U1-A; involved in nuclear mRNA splicing	Verified	------------	-------------------	-----------------	ADL371C (Ashbya gossypii, 2E-26)	-------------	--------------------	GO:0000398
YBR127C	-4	5/5	-4	5/5	VMA2	Subunit B of the eight-subunit V1 peripheral membrane domain of the vacuolar H+-ATPase (V-ATPase), an electrogenic proton pump found throughout the endomembrane system; contains nucleotide binding sites; also detected in the cytoplasm	Verified	------------	0.602112	-----------------	AT1G76030.1 (Arabidopsis thaliana, 1E-261)	Vacuolar ATP synthase subunit B, brain isoform (EC 3.6.3.14) (V-ATPase B2 subunit) (Vacuolar proton pump B isoform 2) (Endomembrane proton pump 58 kDa subunit) (HO57)	--------------------	GO:0006874 GO:0007035
YBR128C	-4	3/5	0	---	ATG14	Subunit of an autophagy-specific phosphatidylinositol 3-kinase complex (with Vps34p, Vps15p, and Vps30p) required for organization of a pre-autophagosomal structure; ATG14 transcription is activated by Gln3p during nitrogen starvation	Verified	------------	1.04364	-----------------	ADL381W (Ashbya gossypii, 5E-14)	-------------	--------------------	GO:0006914
YBR164C	-2	3/5	0	---	ARL1	Soluble GTPase with a role in regulation of membrane traffic; regulates potassium influx; G protein of the Ras superfamily, similar to ADP-ribosylation factor	Verified	------------	1.24408	-----------------	AGR221W (Ashbya gossypii, 9E-78)	ADP-ribosylation factor-like protein 1	--------------------	GO:0006623 GO:0016192 GO:0043001
YBR166C	-2	4/5	0	---	TYR1	Prephenate dehydrogenase involved in tyrosine biosynthesis, expression is dependent on phenylalanine levels	Verified	------------	0.669422	-----------------	AGR219W (Ashbya gossypii, 1E-166)	-------------	--------------------	GO:0006570
YBR171W	-2	3/5	0	---	SEC66	Non-essential subunit of Sec63 complex (Sec63p, Sec62p, Sec66p and Sec72p); with Sec61 complex, Kar2p/BiP and Lhs1p forms a channel competent for SRP-dependent and post-translational SRP-independent protein targeting and import into the ER	Verified	------------	0.949489	-----------------	AGR210C (Ashbya gossypii, 2E-63)	-------------	--------------------	GO:0030447
YBR173C	-2	3/5	0	---	UMP1	Short-lived chaperone required for correct maturation of the 20S proteasome; may inhibit premature dimerization of proteasome half-mers; degraded by proteasome upon completion of its assembly	Verified	------------	2.24036	-----------------	orf19.3140.1 (Candida albicans, 3E-27)	-------------	--------------------	GO:0006511 GO:0006974 GO:0043248
YBR222C	2	3/5	0	---	PCS60	Peroxisomal AMP-binding protein, localizes to both the peroxisomal peripheral membrane and matrix, expression is highly inducible by oleic acid, similar to E. coli long chain acyl-CoA synthetase	Verified	------------	1.26199	-----------------	AAR168C (Ashbya gossypii, 1E-261)	SA hypertension-associated homolog isoform 1	--------------------	GO:0008150
YBR255W	0	---	-2	3/5	YBR255W	Protein of unknown function, required for normal growth rate at 15 degrees C; green fluorescent protein (GFP)-fusion protein localizes to the cytoplasm in a punctate pattern	Uncharacterized	------------	1.42462	> internalization	AGR245C (Ashbya gossypii, 2E-29)	-------------	--------------------	GO:0008150
YBR279W	-4	3/5	0	---	PAF1	RNAP II-associated protein; defines large complex biochemically and functionally distinct from the Srb-Mediator form of Pol II holoenzyme; required for full expression of a subset of cell cycle-regulated genes; homolog of human PD2/hPAF1	Verified	------------	0.502884	-----------------	AEL157W (Ashbya gossypii, 1E-76)	Paf1, RNA polymerase II associated factor, homolog	--------------------	GO:0000723 GO:0006310 GO:0006368 GO:0016571
YBR288C	0	---	-4	4/5	APM3	Mu3-like subunit of the clathrin associated protein complex (AP-3); functions in transport of alkaline phosphatase to the vacuole via the alternate pathway	Verified	------------	1.95822	-----------------	AGL061W (Ashbya gossypii, 6E-72)	-------------	--------------------	GO:0006896 GO:0016192
YBR289W	-2	3/5	-2	3/5	SNF5	Subunit of the SWI/SNF chromatin remodeling complex involved in transcriptional regulation; functions interdependently in transcriptional activation with Snf2p and Snf6p	Verified	------------	0.676503	-----------------	AGL062C (Ashbya gossypii, 1E-115)	-------------	--------------------	GO:0006302 GO:0006338
YBR290W	-4	3/5	2	3/5	BSD2	Heavy metal ion homeostasis protein, facilitates trafficking of Smf1p and Smf2p metal transporters to the vacuole where they are degraded, controls metal ion transport, prevents metal hyperaccumulation, functions in copper detoxification	Verified	------------	1.37296	-----------------	AGL063C (Ashbya gossypii, 3E-81)	-------------	--------------------	GO:0006511 GO:0006623 GO:0030001
YBR296C	-2	3/5	0	---	PHO89	Na+/Pi cotransporter, active in early growth phase; similar to phosphate transporters of Neurospora crassa; transcription regulated by inorganic phosphate concentrations and Pho4p	Verified	------------	6.10399	-----------------	orf19.4599 (Candida albicans, 1E-167)	solute carrier family 20 (phosphate transporter), member 1	--------------------	GO:0006817
YBR298C	-4	3/5	0	---	MAL31	Maltose permease, high-affinity maltose transporter (alpha-glucoside transporter); encoded in the MAL3 complex locus; member of the 12 transmembrane domain superfamily of sugar transporters; functional in genomic reference strain S288C	Verified	------------	0.980056	-----------------	YJR160C (Saccharomyces cerevisiae, 1E-261)	-------------	--------------------	GO:0000017
YBR301W	-2	3/5	0	---	DAN3	Cell wall mannoprotein with similarity to Tir1p, Tir2p, Tir3p, and Tir4p; expressed under anaerobic conditions, completely repressed during aerobic growth	Verified	overlaps dubious ORF YBR300C	0.703381	-----------------	YGR294W (Saccharomyces cerevisiae, 9E-44)	-------------	--------------------	GO:0008150
YCL001W-A	-2	3/5	0	---	YCL001W-A	Putative protein of unknown function; YCL001W-A is not an essential gene	Uncharacterized	------------	-------------------	-----------------	YNL001W (Saccharomyces cerevisiae, 5E-7)	-------------	--------------------	GO:0008150
YCL005W-A	-4	4/5	-6	5/5	VMA9	Vacuolar H+ ATPase subunit e of the V-ATPase V0 subcomplex; essential for vacuolar acidification; interacts with the V-ATPase assembly factor Vma21p in the ER; involved in V0 biogenesis	Verified	overlaps dubious ORF YCL007C	-------------------	-----------------	AAL005W (Ashbya gossypii, 4E-15)	-------------	--------------------	GO:0000032 GO:0006461 GO:0007035
YCL008C	-2	3/5	2	4/5	STP22	Component of the ESCRT-I complex, which is involved in ubiquitin-dependent sorting of proteins into the endosome; homologous to the mouse and human Tsg101 tumor susceptibility gene; mutants exhibit a Class E Vps phenotype	Verified	------------	1.03262	-----------------	AAL006C (Ashbya gossypii, 9E-41)	Tumor susceptibility gene 101 protein	Breast cancer	GO:0000723 GO:0006612 GO:0006623 GO:0043162
YCL016C	-2	3/5	0	---	DCC1	Subunit of a complex with Ctf8p and Ctf18p that shares some components with Replication Factor C, required for sister chromatid cohesion and telomere length maintenance	Verified	------------	0.865645	-----------------	AAL015W (Ashbya gossypii, 3E-78)	defective in sister chromatid cohesion homolog 1	--------------------	GO:0000723 GO:0006974 GO:0007064
YCL058W-A	2	3/5	2	4/5	YCL058W-A	Protein of unknown function; identified by homology to Ashbya gossypii	Uncharacterized	overlaps dubious ORF YCL058C	-------------------	-----------------	---------------	-------------	--------------------	GO:0008150
YCR002C	0	---	-4	4/5	CDC10	Component of the septin ring of the mother-bud neck that is required for cytokinesis; septins recruit proteins to the neck and can act as a barrier to diffusion at the membrane, and they comprise the 10nm filaments seen with EM	Verified	------------	0.501754	-----------------	AAR001C (Ashbya gossypii, 1E-132)	Septin-9 (MLL septin-like fusion protein) (MLL septin-like fusion protein MSF-A) (Ovarian/Breast septin) (Ov/Br septin) (Septin D1)	Leukemia acute myeloid, therapy-related, Ovarian carcinoma	GO:0000747 GO:0000753 GO:0000902 GO:0000910 GO:0007047 GO:0007120 GO:0007121 GO:0030010 GO:0030476
YCR009C	-4	4/5	0	---	RVS161	Amphiphysin-like lipid raft protein; subunit of a complex (Rvs161p-Rvs167p) that regulates polarization of the actin cytoskeleton, endocytosis, cell polarity, cell fusion and viability following starvation or osmotic stress	Verified	------------	0.936588	< internalization	AER193W (Ashbya gossypii, 1E-109)	Bridging integrator 3	--------------------	GO:0006897 GO:0006970 GO:0007121
YCR026C	-2	3/5	0	---	NPP1	Nucleotide pyrophosphatase/phosphodiesterase family member; mediates extracellular nucleotide phosphate hydrolysis along with Npp2p and Pho5p; activity and expression enhanced during conditions of phosphate starvation	Verified	------------	-------------------	-----------------	YEL016C (Saccharomyces cerevisiae, 4E-93)	Ectonucleotide pyrophosphatase/phosphodiesterase 5 precursor (E-NPP5)	--------------------	GO:0006796 GO:0016036
YCR027C	-2	3/5	0	---	RHB1	Putative Rheb-related GTPase involved in regulating canavanine resistance and arginine uptake; member of the Ras superfamily of G-proteins	Verified	------------	0.463991	-----------------	orf19.5994 (Candida albicans, 7E-34)	GTP-binding protein Rheb (Ras homolog enriched in brain)	--------------------	GO:0015809 GO:0015819 GO:0042147
YCR036W	-2	3/5	0	---	RBK1	Putative ribokinase	Verified	------------	1.11794	-----------------	AFR626W (Ashbya gossypii, 2E-82)	Ribokinase (EC 2.7.1.15)	--------------------	GO:0006014
YCR045C	-4	4/5	0	---	YCR045C	Putative protein of unknown function	Uncharacterized	------------	-------------------	-----------------	AAR069W (Ashbya gossypii, 4E-86)	Membrane-bound transcription factor site-1 protease precursor (Subtilisin/kexin-isozyme 1, MBTPS1)	Hypercholesterolemia, familial, 3	GO:0008150
YCR048W	-2	3/5	0	---	ARE1	Acyl-CoA:sterol acyltransferase, isozyme of Are2p; endoplasmic reticulum enzyme that contributes the major sterol esterification activity in the absence of oxygen	Verified	overlaps dubious ORF YCR049C	1.06024	-----------------	YNR019W (Saccharomyces cerevisiae, 1E-145)	Sterol O-acyltransferase 1	--------------------	GO:0016125
YCR050C	-4	3/5	0	---	YCR050C	Non-essential protein of unknown function; deletion mutant is synthetically sick or lethal with alpha-synuclein	Uncharacterized	------------	1.05104	-----------------	---------------	-------------	--------------------	GO:0008150
YCR051W	-2	3/5	0	---	YCR051W	Putative protein of unknown function; green fluorescent protein (GFP)-fusion protein localizes to the cytoplasm and nucleus; contains ankyrin (Ank) repeats; YCR051W is not an essential gene	Uncharacterized	------------	0.862954	-----------------	AAR063C (Ashbya gossypii, 4E-44)	TNKS2 tankyrase-related protein	--------------------	GO:0008150
YCR068W	-2	3/5	0	---	ATG15	Lipase, required for intravacuolar lysis of autophagic bodies; located in the endoplasmic reticulum membrane and targeted to intravacuolar vesicles during autophagy via the multivesicular body (MVB) pathway	Verified	------------	1.14199	-----------------	AAR046C (Ashbya gossypii, 1E-138)	-------------	--------------------	GO:0006624 GO:0006914 GO:0030397
YCR077C	-4	3/5	-2	3/5	PAT1	Topoisomerase II-associated deadenylation-dependent mRNA-decapping factor; also required for faithful chromosome transmission, maintenance of rDNA locus stability, and protection of mRNA 3'-UTRs from trimming; functionally linked to Pab1p	Verified	------------	0.789838	-----------------	AGL220W (Ashbya gossypii, 1E-158)	ENSGACG00000016448 (no description)	--------------------	GO:0000290 GO:0006446 GO:0007059
YCR079W	-4	3/5	0	---	PTC6	Phosphoprotein phosphatase type 2C similar to mammalian PP1Ks; involved in mitophagy; localized to mitochondrial inner membrane space; null mutant is sensitive to rapamycin	Verified	------------	0.867246	-----------------	AGL223C (Ashbya gossypii, 1E-106)	-------------	--------------------	GO:0000422 GO:0016236
YCR081W	-4	3/5	2	4/5	SRB8	Subunit of the RNA polymerase II mediator complex; associates with core polymerase subunits to form the RNA polymerase II holoenzyme; essential for transcriptional regulation; involved in glucose repression	Verified	------------	0.996427	-----------------	AGL226C (Ashbya gossypii, 1E-261)	-------------	--------------------	GO:0000122 GO:0000723
YCR084C	-4	3/5	0	---	TUP1	General repressor of transcription, forms complex with Cyc8p, involved in the establishment of repressive chromatin structure through interactions with histones H3 and H4, appears to enhance expression of some genes	Verified	------------	2.54833	-----------------	AGL234W (Ashbya gossypii, 1E-261)	-------------	--------------------	GO:0016481 GO:0016584
YCR087C-A	-2	3/5	0	---	YCR087C-A	Putative protein of unknown function; green fluorescent protein (GFP)-fusion protein localizes to the nucleolus; YCR087C-A is not an essential gene	Uncharacterized	dubious ORF YCR087W overlaps 5' of gene	-------------------	-----------------	AGL236W (Ashbya gossypii, 7E-26)	Cell growth regulating nucleolar protein	--------------------	GO:0008150
YDL005C	-6	5/5	0	---	MED2	Subunit of the RNA polymerase II mediator complex; associates with core polymerase subunits to form the RNA polymerase II holoenzyme; essential for transcriptional regulation	Verified	------------	0.949281	-----------------	AEL009C (Ashbya gossypii, 9E-9)	-------------	--------------------	GO:0006366
YDL006W	-2	3/5	-2	4/5	PTC1	Type 2C protein phosphatase (PP2C); inactivates the osmosensing MAPK cascade by dephosphorylating Hog1p; mutation delays mitochondrial inheritance; deletion reveals defects in precursor tRNA splicing, sporulation and cell separation	Verified	------------	0.804365	-----------------	AEL010W (Ashbya gossypii, 1E-120)	-------------	--------------------	GO:0000001 GO:0000173 GO:0000723 GO:0006388 GO:0006470
YDL020C	-4	3/5	-2	3/5	RPN4	Transcription factor that stimulates expression of proteasome genes; Rpn4p levels are in turn regulated by the 26S proteasome in a negative feedback control mechanism; RPN4 is transcriptionally regulated by various stress responses	Verified	------------	1.07273	-----------------	AER227W (Ashbya gossypii, 7E-22)	-------------	--------------------	GO:0000086 GO:0000723 GO:0045732 GO:0045739 GO:0045941 GO:0045941 GO:0046685
YDL047W	-6	3/5	2	3/5	SIT4	Type 2A-related serine-threonine phosphatase that functions in the G1/S transition of the mitotic cycle; cytoplasmic and nuclear protein that modulates functions mediated by Pkc1p including cell wall and actin cytoskeleton organization	Verified	------------	2.62072	-----------------	ENSP00000238362 (Homo sapiens, 1E-261)	Serine/threonine protein phosphatase 6	--------------------	GO:0000082 GO:0000723 GO:0001302 GO:0006281 GO:0007047 GO:0007243 GO:0016311 GO:0030036 GO:0031929
YDL067C	-4	3/5	0	---	COX9	Subunit VIIa of cytochrome c oxidase, which is the terminal member of the mitochondrial inner membrane electron transport chain	Verified	------------	0.94898	-----------------	AER063W (Ashbya gossypii, 3E-10)	-------------	--------------------	GO:0006123
YDL074C	-4	4/5	0	---	BRE1	E3 ubiquitin ligase for Rad6p, required for the ubiquitination of histone H2B, recruitment of Rad6p to promoter chromatin and subsequent methylation of histone H3 (on K4 and K79), contains RING finger domain	Verified	------------	1.22499	-----------------	AER074W (Ashbya gossypii, 1E-121)	-------------	--------------------	GO:0000723 GO:0006348 GO:0006513 GO:0016571 GO:0016574 GO:0042493
YDL077C	-4	3/5	-2	4/5	VAM6	Vacuolar protein that plays a critical role in the tethering steps of vacuolar membrane fusion by facilitating guanine nucleotide exchange on small guanosine triphosphatase Ypt7p	Verified	------------	0.778841	-----------------	AER080W (Ashbya gossypii, 1E-153)	-------------	--------------------	GO:0000723 GO:0007033 GO:0042144
YDL081C	-2	3/5	0	---	RPP1A	Ribosomal stalk protein P1 alpha, involved in the interaction between translational elongation factors and the ribosome; accumulation of P1 in the cytoplasm is regulated by phosphorylation and interaction with the P2 stalk component	Verified	------------	0.535396	-----------------	orf19.2992 (Candida albicans, 1E-15)	60S acidic ribosomal protein P1	--------------------	GO:0000723 GO:0006412 GO:0006414
YDL100C	-2	3/5	-2	3/5	GET3	ATPase, subunit of the GET complex; required for the retrieval of HDEL proteins from the Golgi to the ER in an ERD2 dependent fashion; involved in resistance to heat and metal stress	Verified	------------	1.09879	-----------------	ADR285W (Ashbya gossypii, 1E-145)	Arsenical pump-driving ATPase (EC 3.6.3.16) (Arsenite-translocating ATPase) (Arsenical resistance ATPase) (Arsenite-transporting ATPase) (ARSA) (ASNA-I)	--------------------	GO:0006890 GO:0009408 GO:0010038
YDL116W	0	---	-2	3/5	NUP84	Subunit of the nuclear pore complex (NPC), forms a subcomplex with Nup85p, Nup120p, Nup145p-C, Sec13p, and Seh1p that plays a role in nuclear mRNA export and NPC biogenesis	Verified	------------	1.817	-----------------	ADL289C (Ashbya gossypii, 1E-261)	Nuclear pore complex protein Nup107 (Nucleoporin Nup107)	--------------------	GO:0006259 GO:0006406 GO:0006407 GO:0006408 GO:0006409 GO:0006607 GO:0006608 GO:0006609 GO:0006610 GO:0006611 GO:0006974 GO:0006998 GO:0006999 GO:0050000
YDL160C	-2	4/5	0	---	DHH1	Cytoplasmic DExD/H-box helicase, stimulates mRNA decapping, coordinates distinct steps in mRNA function and decay, interacts with both the decapping and deadenylase complexes, may have a role in mRNA export and translation	Verified	------------	1.26927	-----------------	orf19.6197 (Candida albicans, 1E-261)	Probable ATP-dependent RNA helicase DDX6 (DEAD box protein 6)	HLR2 oncogene RCK	GO:0000184 GO:0000290
YDL185W	-6	5/5	-2	4/5	TFP1	Vacuolar ATPase V1 domain subunit A containing the catalytic nucleotide binding sites; protein precursor undergoes self-catalyzed splicing to yield the extein Tfp1p and the intein Vde (PI-SceI), which is a site-specific endonuclease	Verified	------------	0.394136	< internalization	Y49A3A.2 (Caenorhabditis elegans, 1E-261)	Vacuolar ATP synthase catalytic subunit A, ubiquitous isoform (EC 3.6.3.14) (V-ATPase A subunit 1) (Vacuolar proton pump alpha subunit 1) (V-ATPase 69 kDa subunit 1) (Isoform VA68)	--------------------	GO:0006314 GO:0007035 GO:0019538
YDL203C	-2	3/5	0	---	YDL203C	Putative protein of unknown function; GFP-fusion protein expression is induced in response to the DNA-damaging agent MMS; the authentic, non-tagged protein is detected in purified mitochondria	Uncharacterized	------------	0.854048	-----------------	ABR200W (Ashbya gossypii, 1E-112)	-------------	--------------------	GO:0008150
YDR017C	-4	3/5	0	---	KCS1	Inositol hexakisphosphate (IP6) and inositol heptakisphosphate (IP7) kinase; generation of high energy inositol pyrophosphates by Kcs1p is required for many processes such as vacuolar biogenesis, stress response and telomere maintenance	Verified	------------	0.828136	-----------------	AAR184W (Ashbya gossypii, 1E-150)	Inositol hexaphosphate kinase 1 (EC 2.7.4.21) (InsP6 kinase 1) (Inositol hexakisphosphate kinase 1)	--------------------	GO:0006950 GO:0007033 GO:0019220 GO:0042493
YDR025W	0	---	-2	4/5	RPS11A	Protein component of the small (40S) ribosomal subunit; identical to Rps11Bp and has similarity to E. coli S17 and rat S11 ribosomal proteins	Verified	------------	-------------------	-----------------	YBR048W (Saccharomyces cerevisiae, 9E-74)	40S ribosomal protein S11	--------------------	GO:0000028 GO:0006412 GO:0006450
YDR027C	-2	4/5	0	---	VPS54	Component of the GARP (Golgi-associated retrograde protein) complex, Vps51p-Vps52p-Vps53p-Vps54p, which is required for the recycling of proteins from endosomes to the late Golgi; potentially phosphorylated by Cdc28p	Verified	------------	0.863563	-----------------	ABL093W (Ashbya gossypii, 1E-142)	-------------	--------------------	GO:0000723 GO:0006896 GO:0042147
YDR069C	-6	5/5	2	5/5	DOA4	Ubiquitin isopeptidase, required for recycling ubiquitin from proteasome-bound ubiquitinated intermediates, acts at the late endosome/prevacuolar compartment to recover ubiquitin from ubiquitinated membrane proteins en route to the vacuole	Verified	------------	0.860198	< internalization	AFR007W (Ashbya gossypii, 1E-261)	Ubiquitin carboxyl-terminal hydrolase 8 (EC 3.1.2.15) (Ubiquitin thiolesterase 8) (Ubiquitin-specific processing protease 8) (Deubiquitinating enzyme 8) (hUBPy)	--------------------	GO:0000723 GO:0006275 GO:0006511 GO:0006897 GO:0016579 GO:0043162
YDR080W	-4	4/5	-4	4/5	VPS41	Vacuolar membrane protein that is a subunit of the homotypic vacuole fusion and vacuole protein sorting (HOPS) complex; essential for membrane docking and fusion at the Golgi-to-endosome and endosome-to-vacuole stages of protein transport	Verified	------------	1.60597	< internalization	AGR149W (Ashbya gossypii, 1E-261)	Vacuolar assembly protein VPS41 homolog (S53)	--------------------	GO:0006624 GO:0007033 GO:0015031 GO:0042144
YDR089W	2	3/5	2	4/5	YDR089W	Protein of unknown function; deletion confers resistance to Nickel	Uncharacterized	------------	0.782839	-----------------	AGR160W (Ashbya gossypii, 1E-97)	-------------	--------------------	GO:0016044
YDR129C	-2	4/5	-2	3/5	SAC6	Fimbrin, actin-bundling protein; cooperates with Scp1p (calponin/transgelin) in the organization and maintenance of the actin cytoskeleton	Verified	------------	-------------------	< internalization	orf19.5544 (Candida albicans, 1E-261)	T-plastin (Plastin-3)	--------------------	GO:0006897 GO:0006970 GO:0007015 GO:0007121
YDR135C	-6	4/5	0	---	YCF1	Vacuolar glutathione S-conjugate transporter of the ATP-binding cassette family, has a role in detoxifying metals such as cadmium, mercury, and arsenite; also transports unconjugated bilirubin; similar to human cystic fibrosis protein CFTR	Verified	------------	-------------------	-----------------	SPAC3F10.11c (Schizosaccharomyces pombe, 1E-261)	Multidrug resistance-associated protein 1 (ATP-binding cassette sub- family C member 1)	Pseudoxanthoma elasticum, forme fruste pseudoxanthoma elasticum, autosomal dominant	GO:0010038 GO:0015723 GO:0042493
YDR137W	-4	3/5	0	---	RGP1	Subunit of a Golgi membrane exchange factor (Ric1p-Rgp1p) that catalyzes nucleotide exchange on Ypt6p	Verified	dubious ORF YDR136C overlaps 5' of gene	0.773719	-----------------	AGL179C (Ashbya gossypii, 7E-71)	-------------	--------------------	GO:0042147
YDR140W	-2	3/5	0	---	MTQ2	S-adenosylmethionine-dependent methyltransferase of the seven beta-strand family; methylates release factor eRF1 (Sup45p) in vitro; is not an essential gene; similar to E.coli PrmC	Verified	------------	1.30991	< internalization	AGL186C (Ashbya gossypii, 8E-62)	Putative N6-DNA-methyltransferase (M.HsaHemK2P)	--------------------	GO:0018364
YDR159W	0	---	-2	3/5	SAC3	Nuclear pore-associated protein, forms a complex with Thp1p that is involved in transcription and in mRNA export from the nucleus	Verified	------------	1.66308	-----------------	AGL173W (Ashbya gossypii, 1E-261)	SAC3 domain containing 1	--------------------	GO:0006283 GO:0006406 GO:0006611 GO:0007067 GO:0030029
YDR174W	-2	3/5	0	---	HMO1	Chromatin associated high mobility group (HMG) family member involved in genome maintenance; rDNA-binding component of the Pol I transcription system; associates with a 5'-3' DNA helicase and Fpr1p, a prolyl isomerase	Verified	------------	1.06311	-----------------	AGL141W (Ashbya gossypii, 3E-58)	-------------	--------------------	GO:0000723 GO:0006276 GO:0006356 GO:0006357 GO:0006366
YDR176W	-2	3/5	0	---	NGG1	Transcriptional regulator involved in glucose repression of Gal4p-regulated genes; component of transcriptional adaptor and histone acetyltransferase complexes, the ADA complex, the SAGA complex, and the SLIK complex	Verified	------------	0.896481	-----------------	AGL139W (Ashbya gossypii, 1E-142)	-------------	--------------------	GO:0016568 GO:0016573 GO:0042493
YDR195W	-6	3/5	0	---	REF2	RNA-binding protein involved in the cleavage step of mRNA 3'-end formation prior to polyadenylation, and in snoRNA maturation; part of holo-CPF subcomplex APT, which associates with 3'-ends of snoRNA- and mRNA-encoding genes	Verified	------------	0.579987	-----------------	AGL111W (Ashbya gossypii, 1E-52)	-------------	--------------------	GO:0000723 GO:0006397 GO:0030846 GO:0030847 GO:0031126
YDR207C	-2	3/5	-2	4/5	UME6	Key transcriptional regulator of early meiotic genes, binds URS1 upstream regulatory sequence, couples metabolic responses to nutritional cues with initiation and progression of meiosis, forms complex with Ime1p, and also with Sin3p-Rpd3p	Verified	------------	0.967103	-----------------	AGL099C (Ashbya gossypii, 4E-11)	-------------	--------------------	GO:0007068 GO:0007131 GO:0016575 GO:0030437 GO:0042493 GO:0045836 GO:0051276
YDR264C	-4	3/5	0	---	AKR1	Palmitoyl transferase involved in protein palmitoylation; acts as a negative regulator of pheromone response pathway; required for endocytosis of pheromone receptors; involved in cell shape control; contains ankyrin repeats	Verified	------------	2.36515	-----------------	AER388C (Ashbya gossypii, 1E-261)	Huntingtin-interacting protein 14 (Zinc finger DHHC domain containing protein 17) (Huntingtin-interacting protein 3) (Huntingtin-interacting protein HYPH) (Putative NF-kappa-B-activating protein 205) (Putative MAPK-activating protein PM11)	--------------------	GO:0000750 GO:0006612 GO:0006897 GO:0018318
YDR270W	0	---	-4	4/5	CCC2	Cu(+2)-transporting P-type ATPase, required for export of copper from the cytosol into an extracytosolic compartment; has similarity to human proteins involved in Menkes and Wilsons diseases	Verified	dubious ORF YDR269C overlaps 3' of gene	1.35636	-----------------	orf19.4328 (Candida albicans, 1E-164)	Copper-transporting ATPase 2 (EC 3.6.3.4) (Copper pump 2) (Wilson disease-associated protein)	Wilson disease	GO:0006879 GO:0015680
YDR289C	0	---	-2	4/5	RTT103	Protein that interacts with exonuclease Rat1p and Rai1p and plays a role in transcription termination by RNA polymerase II, has an RPR domain (carboxy-terminal domain interacting domain); also involved in regulation of Ty1 transposition	Verified	dubious ORF YDR290W overlaps 5' of gene	0.552906	-----------------	AAL081C (Ashbya gossypii, 9E-51)	Uncharacterized protein C20orf77	--------------------	GO:0000335 GO:0030846
YDR300C	0	---	2	3/5	PRO1	Gamma-glutamyl kinase, catalyzes the first step in proline biosynthesis	Verified	------------	0.540435	-----------------	AAL061C (Ashbya gossypii, 1E-159)	-------------	--------------------	GO:0000723 GO:0006561 GO:0042254
YDR317W	-2	3/5	0	---	HIM1	Protein of unknown function involved in DNA repair	Verified	------------	2.00738	< internalization	AGR348W (Ashbya gossypii, 6E-31)	-------------	--------------------	GO:0006281
YDR323C	-4	5/5	0	---	PEP7	Multivalent adaptor protein that facilitates vesicle-mediated vacuolar protein sorting by ensuring high-fidelity vesicle docking and fusion, which are essential for targeting of vesicles to the endosome; required for vacuole inheritance	Verified	------------	0.563508	-----------------	AGR365C (Ashbya gossypii, 1E-113)	FYVE-finger-containing Rab5 effector protein rabenosyn-5	--------------------	GO:0006896 GO:0006904 GO:0006906
YDR363W	-4	3/5	0	---	ESC2	Protein involved in mating-type locus silencing, interacts with Sir2p; probably functions to recruit or stabilize Sir proteins	Verified	------------	1.5936	-----------------	AER251W (Ashbya gossypii, 3E-26)	-------------	--------------------	GO:0030466
YDR369C	-4	3/5	0	---	XRS2	Protein required for DNA repair; component of the Mre11 complex, which is involved in double strand breaks, meiotic recombination, telomere maintenance, and checkpoint signaling	Verified	------------	1.20724	-----------------	AER402C (Ashbya gossypii, 3E-20)	-------------	--------------------	GO:0000723 GO:0000727 GO:0006303 GO:0030435 GO:0042138
YDR388W	-2	4/5	0	---	RVS167	Actin-associated protein, subunit of a complex (Rvs161p-Rvs167p) involved in regulation of actin cytoskeleton, endocytosis, and viability following starvation or osmotic stress; homolog of mammalian amphiphysin	Verified	------------	0.728023	< internalization	orf19.1220 (Candida albicans, 1E-120)	-------------	--------------------	GO:0006897 GO:0006970 GO:0007121 GO:0016192
YDR418W	0	---	-2	3/5	RPL12B	Protein component of the large (60S) ribosomal subunit, nearly identical to Rpl12Ap; rpl12a rpl12b double mutant exhibits slow growth and slow translation; has similarity to E. coli L11 and rat L12 ribosomal proteins	Verified	------------	0.364152	-----------------	YEL054C (Saccharomyces cerevisiae, 2E-66)	60S ribosomal protein L12	--------------------	GO:0000027 GO:0000723 GO:0006412
YDR423C	-2	4/5	0	---	CAD1	AP-1-like bZIP transcriptional activator involved in stress responses, iron metabolism, and pleiotropic drug resistance; controls a set of genes involved in stabilizing proteins; binds consensus sequence TTACTAA; 5' UTR contains uORFs	Verified	------------	1.18939	-----------------	YML007W (Saccharomyces cerevisiae, 0.009)	-------------	--------------------	GO:0045944 GO:0046686
YDR432W	-4	5/5	-2	4/5	NPL3	RNA-binding protein that carries poly(A)+ mRNA from the nucleus into the cytoplasm; dissociation from mRNAs is promoted by Mtr10p; phosphorylated by Sky1p in the cytoplasm	Verified	dubious ORF YDR433W overlaps 3' of gene	0.830509	-----------------	ADR183C (Ashbya gossypii, 9E-45)	Heterogeneous nuclear ribonucleoprotein R (hnRNP R)	--------------------	GO:0006406 GO:0007124
YDR448W	-2	3/5	0	---	ADA2	Transcription coactivator, component of the ADA and SAGA transcriptional adaptor/HAT (histone acetyltransferase) complexes	Verified	------------	0.645377	-----------------	AER318C (Ashbya gossypii, 1E-261)	Transcriptional adapter 2-like (ADA2-like protein)	--------------------	GO:0016568 GO:0016573
YDR456W	-2	3/5	2	3/5	NHX1	Endosomal Na+/H+ exchanger, required for intracellular sequestration of Na+; required for osmotolerance to acute hypertonic shock	Verified	------------	0.902163	-----------------	AER308C (Ashbya gossypii, 1E-261)	Sodium/hydrogen exchanger 6 (Na(+)/H(+) exchanger 6) (NHE-6) (Solute carrier family 9 member 6)	--------------------	GO:0007035 GO:0015672 GO:0016197 GO:0030004 GO:0006348 GO:0016571
YDR469W	-2	3/5	0	---	SDC1	Subunit of the COMPASS (Set1C) complex, which methylates histone H3 on lysine 4 and is required in transcriptional silencing near telomeres; has similarity to C. elegans Dpy-30	Verified	------------	0.978402	-----------------	AFR374C (Ashbya gossypii, 8E-11)	-------------	--------------------	-------------------
YDR486C	0	---	2	3/5	VPS60	Cytoplasmic and vacuolar membrane protein involved in late endosome to vacuole transport; required for normal filament maturation during pseudohyphal growth; may function in targeting specific cargo proteins for degradation	Verified	------------	1.35648	-----------------	ADR116C (Ashbya gossypii, 2E-39)	Charged multivesicular body protein 5 (Chromatin modifying protein 5) (Vacuolar protein sorting 60) (Vps60) (hVps60) (SNF7 domain-containing protein 2)	--------------------	GO:0030447 GO:0042493 GO:0045324
YDR495C	-4	3/5	0	---	VPS3	Component of CORVET tethering complex; cytoplasmic protein required for the sorting and processing of soluble vacuolar proteins, acidification of the vacuolar lumen, and assembly of the vacuolar H+-ATPase	Verified	------------	0.76563	-----------------	AFR341C (Ashbya gossypii, 1E-111)	-------------	--------------------	GO:0000011 GO:0000723 GO:0006623 GO:0007035
YDR500C	-4	3/5	0	---	RPL37B	Protein component of the large (60S) ribosomal subunit, has similarity to Rpl37Ap and to rat L37 ribosomal protein	Verified	------------	-------------------	-----------------	orf19.667.1 (Candida albicans, 7E-23)	60S ribosomal protein L37 (G1.16)	--------------------	GO:0006412
YEL003W	0	---	2	4/5	GIM4	Subunit of the heterohexameric cochaperone prefoldin complex which binds specifically to cytosolic chaperonin and transfers target proteins to it	Verified	------------	0.822064	-----------------	ADL004W (Ashbya gossypii, 2E-30)	Prefoldin subunit 2	--------------------	GO:0007021
YEL027W	-4	4/5	-4	5/5	CUP5	Proteolipid subunit of the vacuolar H(+)-ATPase V0 sector (subunit c; dicyclohexylcarbodiimide binding subunit); required for vacuolar acidification and important for copper and iron metal ion homeostasis	Verified	------------	0.680759	< internalization	AEL074W (Ashbya gossypii, 2E-47)	Vacuolar ATP synthase 16 kDa proteolipid subunit (EC 3.6.3.14)	--------------------	GO:0006623 GO:0006878 GO:0006879 GO:0006897 GO:0007033 GO:0007035 GO:0015992
YEL046C	-2	5/5	0	---	GLY1	Threonine aldolase, catalyzes the cleavage of L-allo-threonine and L-threonine to glycine; involved in glycine biosynthesis	Verified	dubious ORF YEL045C upstream to gene	1.02598	-----------------	AFR366W (Ashbya gossypii, 1E-177)	ENSP00000331953 (no description)	--------------------	GO:0006545 GO:0006567
YEL051W	-4	5/5	-2	5/5	VMA8	Subunit D of the eight-subunit V1 peripheral membrane domain of the vacuolar H+-ATPase (V-ATPase), an electrogenic proton pump found throughout the endomembrane system; plays a role in the coupling of proton transport and ATP hydrolysis	Verified	------------	0.840898	< internalization	AAR130C (Ashbya gossypii, 5E-92)	Vacuolar ATP synthase subunit D (EC 3.6.3.14) (V-ATPase D subunit) (Vacuolar proton pump D subunit)	--------------------	GO:0007035
YER072W	0	---	2	4/5	VTC1	Vacuolar transporter chaperon (VTC) involved in distributing V-ATPase and other membrane proteins; together with other VTC proteins, forms a heterotetrameric complex that associates with the SNARE Nyv1p and the V0 sector of the V-ATPase	Verified	------------	2.04575	< internalization	SPBC21B10.04c (Schizosaccharomyces pombe, 3E-41)	-------------	--------------------	GO:0007034 GO:0016237 GO:0042144
YER083C	-4	3/5	0	---	GET2	Subunit of the GET complex; required for meiotic nuclear division and for the retrieval of HDEL proteins from the Golgi to the ER in an ERD2 dependent fashion; may be involved in cell wall function	Verified	------------	23.8131	-----------------	ACL036W (Ashbya gossypii, 4E-26)	-------------	--------------------	GO:0006890 GO:0007047
YER111C	-2	3/5	0	---	SWI4	DNA binding component of the SBF complex (Swi4p-Swi6p), a transcriptional activator that in concert with MBF (Mbp1-Swi6p) regulates late G1-specific transcription of targets including cyclins and genes required for DNA synthesis and repair	Verified	------------	0.799008	-----------------	AGL297C (Ashbya gossypii, 1E-124)	-------------	--------------------	GO:0000082 GO:0006350
YER117W	-2	3/5	0	---	RPL23B	Protein component of the large (60S) ribosomal subunit, identical to Rpl23Ap and has similarity to E. coli L14 and rat L23 ribosomal proteins	Verified	------------	-------------------	-----------------	YER117W (Saccharomyces cerevisiae, 5E-65)	60S ribosomal protein L23 (Ribosomal protein L17)	--------------------	GO:0006412 GO:0042493
YER123W	0	---	-4	4/5	YCK3	Palmitoylated, vacuolar membrane-localized casein kinase I isoform; negatively regulates vacuole fusion during hypertonic stress via phosphorylation of the HOPS complex subunit, Vps41p; shares overlapping essential functions with Hrr25p	Verified	------------	1.0836	-----------------	ADL053C (Ashbya gossypii, 1E-159)	Casein kinase I, gamma 3 isoform (CKI-gamma 3)	--------------------	GO:0006468
YER145C	-4	3/5	-4	4/5	FTR1	High affinity iron permease involved in the transport of iron across the plasma membrane; forms complex with Fet3p; expression is regulated by iron	Verified	------------	-------------------	-----------------	AGR129C (Ashbya gossypii, 1E-118)	-------------	--------------------	GO:0006827 GO:0033215
YER151C	-2	3/5	-2	3/5	UBP3	Ubiquitin-specific protease that interacts with Bre5p to co-regulate anterograde and retrograde transport between endoplasmic reticulum and Golgi compartments; inhibitor of gene silencing; cleaves ubiquitin fusions but not polyubiquitin	Verified	------------	-------------------	-----------------	AGR139C (Ashbya gossypii, 1E-142)	Ubiquitin carboxyl-terminal hydrolase 10 (EC 3.1.2.15) (Ubiquitin thiolesterase 10) (Ubiquitin-specific processing protease 10) (Deubiquitinating enzyme 10)	--------------------	GO:0016579 GO:0042493
YER155C	-4	3/5	0	---	BEM2	Rho GTPase activating protein (RhoGAP) involved in the control of cytoskeleton organization and cellular morphogenesis; required for bud emergence	Verified	------------	-------------------	-----------------	AGR144C (Ashbya gossypii, 1E-261)	ARHGAP15	--------------------	GO:0000226 GO:0007047 GO:0007117 GO:0007264 GO:0030010 GO:0030036
YER164W	-2	3/5	0	---	CHD1	Nucleosome remodeling factor that functions in regulation of transcription elongation; contains a chromo domain, a helicase domain and a DNA-binding domain; component of both the SAGA and SILK complexes	Verified	------------	1.60985	-----------------	SPAC3G6.01 (Schizosaccharomyces pombe, 1E-261)	Chromodomain-helicase-DNA-binding protein 1 (CHD-1)	--------------------	GO:0006338
YFL018C	-2	3/5	2	4/5	LPD1	Dihydrolipoamide dehydrogenase, the lipoamide dehydrogenase component (E3) of the pyruvate dehydrogenase and 2-oxoglutarate dehydrogenase multi-enzyme complexes	Verified	------------	1.04154	-----------------	ENSP00000205402 (Homo sapiens, 1E-261)	Dihydrolipoyl dehydrogenase, mitochondrial precursor (EC 1.8.1.4) (Dihydrolipoamide dehydrogenase) (Glycine cleavage system L protein)	Leigh syndrome, Maple syrup urine disease, type III	GO:0006086 GO:0006546 GO:0006550 GO:0006552 GO:0006564 GO:0006574
YFL031W	-2	3/5	0	---	HAC1	bZIP transcription factor (ATF/CREB1 homolog) that regulates the unfolded protein response, via UPRE binding, and membrane biogenesis; ER stress-induced splicing pathway utilizing Ire1p, Trl1p and Ada5p facilitates efficient Hac1p synthesis	Verified	------------	1.16666	-----------------	ACR216C (Ashbya gossypii, 8E-10)	-------------	--------------------	GO:0006357 GO:0006644 GO:0006990 GO:0030968 GO:0045893
YFR010W	-2	3/5	0	---	UBP6	Ubiquitin-specific protease situated in the base subcomplex of the 26S proteasome, releases free ubiquitin from branched polyubiquitin chains; deletion causes hypersensitivity to cycloheximide and other toxic compounds	Verified	------------	1.01007	-----------------	AEL029W (Ashbya gossypii, 1E-144)	Ubiquitin carboxyl-terminal hydrolase 14 (EC 3.1.2.15) (Ubiquitin thiolesterase 14) (Ubiquitin-specific processing protease 14) (Deubiquitinating enzyme 14)	--------------------	GO:0016579
YFR019W	-4	4/5	-6	4/5	FAB1	1-phosphatidylinositol-3-phosphate 5-kinase; vacuolar membrane kinase that generates phosphatidylinositol (3,5)P2, which is involved in vacuolar sorting and homeostasis	Verified	------------	-------------------	-----------------	SPBC3E7.01 (Schizosaccharomyces pombe, 1E-261)	FYVE finger-containing phosphoinositide kinase (EC 2.7.1.68) (1- phosphatidylinositol-4-phosphate 5-kinase) (PIP5K) (PtdIns(4)P-5- kinase) (PIKfyve) (p235)	--------------------	GO:0000433 GO:0006644 GO:0006896 GO:0007033 GO:0045324
YFR036W	-6	4/5	0	---	CDC26	Subunit of the Anaphase-Promoting Complex/Cyclosome (APC/C), which is a ubiquitin-protein ligase required for degradation of anaphase inhibitors, including mitotic cyclins, during the metaphase/anaphase transition	Verified	------------	1.78921	-----------------	---------------	-------------	--------------------	GO:0000022 GO:0000070 GO:0007091 GO:0008054 GO:0016567 GO:0031145
YFR038W	2	3/5	0	---	YFR038W	Putative ATPase containing the DEAD/H helicase-related sequence motif; null mutant displays increased levels of spontaneous Rad52 foci	Uncharacterized	------------	1.30271	-----------------	ADL098C (Ashbya gossypii, 1E-261)	Helicase, lymphoid-specific	Helicase, lymphoid-specific	GO:0008150
YGL016W	2	3/5	0	---	KAP122	Karyopherin beta, responsible for import of the Toa1p-Toa2p complex into the nucleus; binds to nucleoporins Nup1p and Nup2p; may play a role in regulation of pleiotropic drug resistance	Verified	------------	0.610098	-----------------	AGR166W (Ashbya gossypii, 1E-150)	-------------	--------------------	GO:0006606 GO:0008361 GO:0042493
YGL025C	-2	3/5	0	---	PGD1	Subunit of the RNA polymerase II mediator complex; associates with core polymerase subunits to form the RNA polymerase II holoenzyme; essential for basal and activated transcription; direct target of Cyc8p-Tup1p transcriptional corepressor	Verified	dubious ORF YGL024W overlaps 5' of gene	2.17713	-----------------	AFR486C (Ashbya gossypii, 0.007)	-------------	--------------------	GO:0000723 GO:0006366 GO:0042493
YGL045W	2	3/5	2	5/5	RIM8	Protein of unknown function, involved in the proteolytic activation of Rim101p in response to alkaline pH; has similarity to A. nidulans PalF	Verified	------------	1.1453	-----------------	AFR108W (Ashbya gossypii, 3E-81)	-------------	--------------------	GO:0001403 GO:0007126 GO:0016485
YGL058W	-2	3/5	0	---	RAD6	Ubiquitin-conjugating enzyme (E2), involved in postreplication repair (with Rad18p), sporulation, telomere silencing, and ubiquitin-mediated N-end rule protein degradation (with Ubr1p)	Verified	------------	1.16819	-----------------	AAR156C (Ashbya gossypii, 1E-76)	Ubiquitin-conjugating enzyme E2 B (EC 6.3.2.19) (Ubiquitin-protein ligase B) (Ubiquitin carrier protein B) (HR6B) (hHR6B) (E2-17 kDa)	Male infertility	GO:0000723 GO:0006281 GO:0006301 GO:0006511 GO:0006513 GO:0016574
YGL070C	0	---	-2	3/5	RPB9	RNA polymerase II subunit B12.6; contacts DNA; mutations affect transcription start site; involved in telomere maintenance	Verified	------------	0.75282	-----------------	AFL088W (Ashbya gossypii, 2E-53)	DNA-directed RNA polymerase II 14.5 kDa polypeptide (EC 2.7.7.6) (RPB9) (RPB14.5)	--------------------	GO:0000723 GO:0006283 GO:0006366 GO:0006974 GO:0042493
YGL071W	-6	5/5	-6	5/5	AFT1	Transcription factor involved in iron utilization and homeostasis; binds the consensus site PyPuCACCCPu and activates the expression of target genes in response to changes in iron availability	Verified	------------	-------------------	< internalization	AFL087C (Ashbya gossypii, 1E-52)	-------------	--------------------	GO:0006827 GO:0006827 GO:0045944
YGL095C	-4	4/5	0	---	VPS45	Protein of the Sec1p/Munc-18 family, essential for vacuolar protein sorting; required for the function of Pep12p and the early endosome/late Golgi SNARE Tlg2p; essential for fusion of Golgi-derived vesicles with the prevacuolar compartment	Verified	------------	1.83236	> internalization	AFL053W (Ashbya gossypii, 1E-161)	Vacuolar protein sorting-associated protein 45 (h-VPS45) (hlVps45)	--------------------	GO:0006461 GO:0006896 GO:0007033
YGL148W	-2	3/5	2	4/5	ARO2	Bifunctional chorismate synthase and flavin reductase, catalyzes the conversion of 5-enolpyruvylshikimate 3-phosphate (EPSP) to form chorismate, which is a precursor to aromatic amino acids	Verified	------------	0.57217	-----------------	ADL287C (Ashbya gossypii, 1E-261)	-------------	--------------------	GO:0009073
YGL168W	-2	3/5	-2	4/5	HUR1	Protein required for hydroxyurea resistance; has possible roles in DNA replication and maintenance of proper telomere length	Verified	------------	0.693638	-----------------	---------------	-------------	--------------------	GO:0000723 GO:0006260
YGL173C	-4	5/5	-2	4/5	KEM1	Evolutionarily-conserved 5'-3' exonuclease component of cytoplasmic processing (P) bodies involved in mRNA decay; plays a role in microtubule-mediated processes, filamentous growth, ribosomal RNA maturation, and telomere maintenance	Verified	------------	1.25821	-----------------	Y39G8C.1 (Caenorhabditis elegans, 1E-261)	5'-3' exoribonuclease 1	--------------------	GO:0000723 GO:0000742 GO:0006364 GO:0006402 GO:0007089 GO:0030447 GO:0043330
YGL212W	-4	4/5	-4	3/5	VAM7	Component of the vacuole SNARE complex involved in vacuolar morphogenesis; SNAP-25 homolog; functions with a syntaxin homolog Vam3p in vacuolar protein trafficking	Verified	------------	0.911905	-----------------	AER438C (Ashbya gossypii, 4E-21)	-------------	--------------------	GO:0000723 GO:0006896 GO:0006906 GO:0042144
YGL244W	-4	3/5	-4	3/5	RTF1	Subunit of the RNA polymerase II-associated Paf1 complex; directly or indirectly regulates DNA-binding properties of Spt15p and relative activities of different TATA elements; involved in telomere maintenance	Verified	------------	0.877733	-----------------	AFR266W (Ashbya gossypii, 1E-123)	RNA polymerase-associated protein RTF1 homolog	--------------------	GO:0000723 GO:0006366 GO:0006368 GO:0010390 GO:0016571
YGR020C	-4	5/5	-4	5/5	VMA7	Subunit F of the eight-subunit V1 peripheral membrane domain of vacuolar H+-ATPase (V-ATPase), an electrogenic proton pump found throughout the endomembrane system; required for the V1 domain to assemble onto the vacuolar membrane	Verified	------------	1.03174	< internalization	AGL052W (Ashbya gossypii, 5E-43)	Vacuolar ATP synthase subunit F (EC 3.6.3.14) (V-ATPase F subunit) (Vacuolar proton pump F subunit) (V-ATPase 14 kDa subunit)	--------------------	GO:0007035
YGR089W	-2	3/5	2	4/5	NNF2	Protein that exhibits physical and genetic interactions with Rpb8p, which is a subunit of RNA polymerases I, II, and III; computational analysis of large-scale protein-protein interaction data suggests a role in chromosome segregation	Verified	------------	0.741714	-----------------	ADR028W (Ashbya gossypii, 1E-63)	-------------	--------------------	GO:0007059
YGR092W	-4	3/5	-4	4/5	DBF2	Ser/Thr kinase involved in transcription and stress response; functions as part of a network of genes in exit from mitosis; localization is cell cycle regulated; activated by Cdc15p during the exit from mitosis	Verified	------------	1.18978	-----------------	ADR033W (Ashbya gossypii, 1E-261)	-------------	--------------------	GO:0000280 GO:0006468
YGR105W	-4	3/5	-4	4/5	VMA21	Integral membrane protein that is required for vacuolar H+-ATPase (V-ATPase) function, although not an actual component of the V-ATPase complex; functions in the assembly of the V-ATPase; localized to the yeast endoplasmic reticulum (ER)	Verified	------------	0.975303	< internalization	orf19.4090.1 (Candida albicans, 1E-12)	-------------	--------------------	GO:0006461
YGR122W	2	3/5	0	---	YGR122W	Putative protein of unknown function; deletion mutants do not properly process Rim101p and have decreased resistance to rapamycin; green fluorescent protein (GFP)-fusion protein localizes to the cytoplasm	Uncharacterized	------------	0.713398	< internalization	AAR081C (Ashbya gossypii, 0.0000000000005)	-------------	--------------------	GO:0000122
YGR135W	2	4/5	0	---	PRE9	20S proteasome beta-type subunit; the only nonessential 20S subunit	Verified	------------	0.908462	-----------------	AFR318W (Ashbya gossypii, 1E-109)	Proteasome subunit alpha type 4 (EC 3.4.25.1) (Proteasome component C9) (Macropain subunit C9) (Multicatalytic endopeptidase complex subunit C9) (Proteasome subunit L)	--------------------	GO:0006511 GO:0030447
YGR155W	-6	5/5	-2	3/5	CYS4	Cystathionine beta-synthase, catalyzes the synthesis of cystathionine from serine and homocysteine, the first committed step in cysteine biosynthesis	Verified	------------	1.89299	-----------------	AGR012C (Ashbya gossypii, 1E-261)	Cystathionine beta-synthase (EC 4.2.1.22) (Serine sulfhydrase) (Beta- thionase)	Homocystinuria, B6-responsive and nonresponsive types, Thrombosis, hyperhomocysteinemic	GO:0019344 GO:0042493
YGR167W	-4	3/5	-2	3/5	CLC1	Clathrin light chain, subunit of the major coat protein involved in intracellular protein transport and endocytosis; thought to regulate clathrin function, two Clathrin heavy chains (CHC1) form the clathrin triskelion structural component	Verified	------------	1.02731	< internalization	AGR309C (Ashbya gossypii, 8E-23)	-------------	--------------------	GO:0006897 GO:0016192
YGR206W	-2	3/5	2	3/5	MVB12	ESCRT-I subunit necessary for the efficient transport of cargo proteins to the vacuolar lumen; deletion mutant sensitive to rapamycin and nystatin; green fluorescent protein (GFP)-fusion protein localizes to endosome	Verified	------------	1.15343	< internalization	ACL128C (Ashbya gossypii, 5E-7)	-------------	--------------------	GO:0006623
YGR252W	-4	4/5	0	---	GCN5	Histone acetyltransferase, acetylates N-terminal lysines on histones H2B and H3; catalytic subunit of the ADA and SAGA histone acetyltransferase complexes; founding member of the Gcn5p-related N-acetyltransferase superfamily	Verified	------------	0.806154	-----------------	AER297C (Ashbya gossypii, 1E-261)	Histone acetyltransferase PCAF (EC 2.3.1.48) (P300/CBP-associated factor) (P/CAF) (Histone acetylase PCAF)	--------------------	GO:0016568 GO:0016573
YGR260W	-4	3/5	2	4/5	TNA1	High affinity nicotinic acid plasma membrane permease, responsible for uptake of low levels of nicotinic acid; expression of the gene increases in the absence of extracellular nicotinic acid or para-aminobenzoate (PABA)	Verified	------------	0.686836	-----------------	ADR330W (Ashbya gossypii, 1E-178)	-------------	--------------------	GO:0015890
YGR261C	0	---	-2	4/5	APL6	Beta3-like subunit of the yeast AP-3 complex; functions in transport of alkaline phosphatase to the vacuole via the alternate pathway; exists in both cytosolic and peripherally associated membrane-bound pools	Verified	------------	0.509409	-----------------	ADR335C (Ashbya gossypii, 1E-162)	Adapter-related protein complex 3 beta 1 subunit (Beta3A-adaptin) (Adaptor protein complex AP-3 beta-1 subunit) (AP-3 complex beta-1 subunit) (Clathrin assembly protein complex 3 beta-1 large chain)	Hermansky-Pudlak syndrome	GO:0006896 GO:0016192
YHL011C	-4	3/5	0	---	PRS3	5-phospho-ribosyl-1(alpha)-pyrophosphate synthetase, involved in nucleotide, histidine, and tryptophan biosynthesis; one of five related enzymes, which are active as heteromultimeric complexes	Verified	------------	0.571786	-----------------	ENSP00000218027 (Homo sapiens, 1E-261)	-------------	--------------------	GO:0000105 GO:0000162 GO:0000723 GO:0006166 GO:0006189 GO:0006207 GO:0008361 GO:0042254
YHL019C	-2	3/5	0	---	APM2	Protein of unknown function, homologous to the medium chain of mammalian clathrin-associated protein complex; involved in vesicular transport	Verified	------------	0.890323	-----------------	ABR047W (Ashbya gossypii, 6E-99)	-------------	--------------------	GO:0006896 GO:0016192
YHL023C	-4	3/5	0	---	RMD11	Protein required for sporulation	Verified	------------	0.585685	-----------------	AGL039W (Ashbya gossypii, 1E-136)	-------------	--------------------	GO:0008150
YHL027W	2	5/5	2	3/5	RIM101	Transcriptional repressor involved in response to pH and in cell wall construction; required for alkaline pH-stimulated haploid invasive growth and sporulation; activated by proteolytic processing; similar to A. nidulans PacC	Verified	------------	1.33204	-----------------	AFR190C (Ashbya gossypii, 9E-40)	Core promoter element-binding protein (Kruppel-like factor 6) (B-cell derived protein 1) (Proto-oncogene BCD1) (Transcription factor Zf9) (GC-rich sites binding factor GBF)	--------------------	GO:0000122 GO:0007126 GO:0009268 GO:0009272 GO:0030437
YHR008C	-2	3/5	0	---	SOD2	Mitochondrial superoxide dismutase, protects cells against oxygen toxicity; phosphorylated	Verified	------------	4.95796	-----------------	orf19.3340 (Candida albicans, 3E-71)	Superoxide dismutase [Mn], mitochondrial precursor (EC 1.15.1.1)	--------------------	GO:0001302 GO:0001320 GO:0001324 GO:0006800
YHR012W	-2	3/5	2	5/5	VPS29	Endosomal protein that is a subunit of the membrane-associated retromer complex essential for endosome-to-Golgi retrograde transport; forms a subcomplex with Vps35p and Vps26p that selects cargo proteins for endosome-to-Golgi retrieval	Verified	------------	0.934195	-----------------	AFR411C (Ashbya gossypii, 2E-77)	Vacuolar protein sorting 29 (Vesicle protein sorting 29) (hVPS29)	--------------------	GO:0042147
YHR013C	-4	4/5	0	---	ARD1	Subunit of the N-terminal acetyltransferase NatA (Nat1p, Ard1p, Nat5p); N-terminally acetylates many proteins, which influences multiple processes such as the cell cycle, heat-shock resistance, mating, sporulation, and telomeric silencing	Verified	------------	1.19605	-----------------	AFR409W (Ashbya gossypii, 5E-71)	N-terminal acetyltransferase complex ARD1 subunit homolog (EC 2.3.1.88) (EC 2.3.1.-)	--------------------	GO:0000723 GO:0006474 GO:0016573
YHR021C	-4	5/5	0	---	RPS27B	Protein component of the small (40S) ribosomal subunit; nearly identical to Rps27Ap and has similarity to rat S27 ribosomal protein	Verified	------------	0.491111	-----------------	YKL156W (Saccharomyces cerevisiae, 2E-33)	Ribosomal protein S27 (Metallopanstimulin 1) (RPS27) pseudogene	--------------------	GO:0000723 GO:0006412
YHR026W	0	---	-2	4/5	PPA1	Subunit c'' of the vacuolar ATPase, which functions in acidification of the vacuole; one of three proteolipid subunits of the V0 domain	Verified	------------	0.874798	-----------------	ACR071W (Ashbya gossypii, 1E-49)	Vacuolar ATP synthase 21 kDa proteolipid subunit (EC 3.6.3.14) (HATPL)	--------------------	GO:0007035 GO:0042493
YHR030C	-2	3/5	-2	4/5	SLT2	Serine/threonine MAP kinase involved in regulating the maintenance of cell wall integrity and progression through the cell cycle; regulated by the PKC1-mediated signaling pathway	Verified	------------	0.711062	-----------------	AER232C (Ashbya gossypii, 1E-261)	Mitogen-activated protein kinase 7 (EC 2.7.1.37) (Extracellular signal-regulated kinase 5) (ERK-5) (ERK4) (BMK1 kinase)	--------------------	GO:0001101 GO:0006468 GO:0007047 GO:0007165 GO:0008361 GO:0030968
YHR039C-A	-2	3/5	-4	5/5	VMA10	Vacuolar H+ ATPase subunit G of the catalytic (V1) sector, involved in vacuolar acidification	Verified	------------	-------------------	-----------------	AAL076W (Ashbya gossypii, 2E-15)	Vacuolar ATP synthase subunit G 1 (EC 3.6.3.14) (V-ATPase G subunit 1) (Vacuolar proton pump G subunit 1) (V-ATPase 13 kDa subunit 1) (Vacuolar ATP synthase subunit M16)	--------------------	GO:0005977 GO:0007035
YHR050W	2	3/5	0	---	SMF2	Divalent metal ion transporter involved in manganese homeostasis; has broad specificity for di-valent and tri-valent metals; post-translationally regulated by levels of metal ions; member of the Nramp family of metal transport proteins	Verified	------------	1.05126	-----------------	ACR037C (Ashbya gossypii, 1E-174)	Natural resistance-associated macrophage protein 1 (NRAMP 1)	Anemia, hypochromic microcytic	GO:0006828
YHR060W	-4	5/5	-4	5/5	VMA22	Integral membrane protein that is required for vacuolar H+-ATPase (V-ATPase) function, although not an actual component of the V-ATPase complex; functions in the assembly of the V-ATPase; localized to the yeast endoplasmic reticulum (ER)	Verified	------------	1.0067	-----------------	AAL048W (Ashbya gossypii, 1E-22)	-------------	--------------------	GO:0005977 GO:0006461 GO:0007035
YHR091C	2	3/5	0	---	MSR1	Mitochondrial arginyl-tRNA synthetase	Verified	------------	1.13193	-----------------	YDR341C (Saccharomyces cerevisiae, 1E-261)	arginyl-tRNA synthetase-like	--------------------	GO:0006412 GO:0006420
YHR100C	-2	3/5	0	---	YHR100C	Putative protein of unknown function, required for respiratory growth; the authentic, non-tagged protein is detected in highly purified mitochondria in high-throughput studies	Uncharacterized	------------	-------------------	-----------------	AER392W (Ashbya gossypii, 8E-63)	-------------	--------------------	GO:0008150
YHR108W	-6	4/5	0	---	GGA2	Golgi-localized protein with homology to gamma-adaptin, interacts with and regulates Arf1p and Arf2p in a GTP-dependent manner in order to facilitate traffic through the late Golgi	Verified	------------	0.803717	-----------------	AER243W (Ashbya gossypii, 1E-160)	ADP-ribosylation factor binding protein GGA3 (Golgi-localized, gamma ear-containing, ARF-binding protein 3)	--------------------	GO:0006895 GO:0006896 GO:0043328
YHR151C	0	---	-2	3/5	YHR151C	Putative protein of unknown function	Uncharacterized	------------	0.862158	-----------------	ADL137W (Ashbya gossypii, 2E-49)	-------------	--------------------	GO:0008150
YHR167W	0	---	-4	4/5	THP2	Subunit of the THO complex, which connects transcription elongation and mitotic recombination, and of the TREX complex, which is recruited to activated genes and couples transcription to mRNA export; involved in telomere maintenance	Verified	------------	0.623885	-----------------	ABR205C (Ashbya gossypii, 7E-9)	-------------	--------------------	GO:0000723 GO:0006310 GO:0006368 GO:0006406
YHR178W	2	3/5	0	---	STB5	Activator of multidrug resistance genes, forms a heterodimer with Pdr1p; contains a Zn(II)2Cys6 zinc finger domain that interacts with a PDRE (pleotropic drug resistance element) in vitro; binds Sin3p in a two-hybrid assay	Verified	------------	2.15123	-----------------	AER291C (Ashbya gossypii, 1E-261)	-------------	--------------------	GO:0006350 GO:0009410 GO:0042493 GO:0043619
YHR191C	-2	3/5	0	---	CTF8	Subunit of a complex with Ctf18p that shares some subunits with Replication Factor C and is required for sister chromatid cohesion	Verified	------------	0.843229	> internalization	AER166C (Ashbya gossypii, 3E-23)	-------------	--------------------	GO:0000723 GO:0006974 GO:0007064
YIL009C-A	-6	5/5	0	---	EST3	Component of the telomerase holoenzyme, involved in telomere replication	Verified	------------	-------------------	-----------------	ADL016C (Ashbya gossypii, 1E-23)	-------------	--------------------	GO:0000723 GO:0007004
YIL015W	-2	3/5	0	---	BAR1	Aspartyl protease secreted into the periplasmic space of mating type a cells, helps cells find mating partners, cleaves and inactivates alpha factor allowing cells to recover from alpha-factor-induced cell cycle arrest	Verified	------------	1.55877	-----------------	AGR240W (Ashbya gossypii, 7E-62)	-------------	--------------------	GO:0000754 GO:0043171
YIL039W	-4	4/5	2	3/5	YIL039W	Conserved phosphoesterase domain-containing protein that acts together with Emp24p/Erv25p in cargo exit from the ER; deletion confers sensitivity to 4-(N-(S-glutathionylacetyl)amino) phenylarsenoxide (GSAO)	Uncharacterized	------------	0.552495	-----------------	ADL110W (Ashbya gossypii, 1E-133)	-------------	--------------------	GO:0006888 GO:0042493
YIL053W	-2	4/5	0	---	RHR2	Constitutively expressed isoform of DL-glycerol-3-phosphatase; involved in glycerol biosynthesis, induced in response to both anaerobic and, along with the Hor2p/Gpp2p isoform, osmotic stress	Verified	------------	0.727652	< internalization	YER062C (Saccharomyces cerevisiae, 1E-110)	-------------	--------------------	GO:0006114 GO:0006970 GO:0042493
YIL065C	-2	3/5	0	---	FIS1	Mitochondrial outer membrane protein involved in membrane fission, required for localization of Dnm1p and Mdv1p during mitochondrial division; mediates ethanol-induced apoptosis and ethanol-induced mitochondrial fragmentation	Verified	------------	1.37021	> internalization	ADL058W (Ashbya gossypii, 1E-43)	Tetratricopeptide repeat protein 11 (TPR repeat protein 11)	--------------------	GO:0000266 GO:0042493
YIL090W	-4	3/5	-2	3/5	ICE2	Integral ER membrane protein with type-III transmembrane domains; mutations cause defects in cortical ER morphology in both the mother and daughter cells	Verified	------------	0.848144	-----------------	ADL208W (Ashbya gossypii, 1E-115)	-------------	--------------------	GO:0007029
YIL122W	-2	3/5	0	---	POG1	Putative transcriptional activator that promotes recovery from pheromone induced arrest; inhibits both alpha-factor induced G1 arrest and repression of CLN1 and CLN2 via SCB/MCB promoter elements; potential Cdc28p substrate; SBF regulated	Verified	------------	1.08643	-----------------	---------------	-------------	--------------------	GO:0000083 GO:0000321
YIL128W	-4	4/5	0	---	MET18	DNA repair and TFIIH regulator, required for both nucleotide excision repair (NER) and RNA polymerase II (RNAP II) transcription; involved in telomere maintenance	Verified	------------	1.54046	-----------------	AER377C (Ashbya gossypii, 1E-261)	MMS19-like protein (hMMS19) (MET18 homolog)	--------------------	GO:0000723 GO:0006289 GO:0006366 GO:0006555
YIL158W	-2	3/5	0	---	YIL158W	Putative protein of unknown function; green fluorescent protein (GFP)-fusion protein localizes to the vacuole	Uncharacterized	------------	0.574644	-----------------	AFR300C (Ashbya gossypii, 0.003)	-------------	--------------------	GO:0008150
YIR023W	0	---	2	4/5	DAL81	Positive regulator of genes in multiple nitrogen degradation pathways; contains DNA binding domain but does not appear to bind the dodecanucleotide sequence present in the promoter region of many genes involved in allantoin catabolism	Verified	------------	-------------------	-----------------	ACL093C (Ashbya gossypii, 1E-261)	-------------	--------------------	GO:0006357 GO:0019740
YIR033W	-4	3/5	-6	4/5	MGA2	ER membrane protein involved in regulation of OLE1 transcription, acts with homolog Spt23p; inactive ER form dimerizes and one subunit is then activated by ubiquitin/proteasome-dependent processing followed by nuclear targeting	Verified	------------	1.16553	-----------------	ACR165W (Ashbya gossypii, 1E-156)	-------------	--------------------	GO:0006631 GO:0009409 GO:0045944
YJL004C	-2	3/5	0	---	SYS1	Integral membrane protein of the Golgi required for targeting of the Arf-like GTPase Arl3p to the Golgi; multicopy suppressor of ypt6 null mutation	Verified	------------	1.45693	-----------------	AAL163W (Ashbya gossypii, 4E-49)	-------------	--------------------	GO:0006895 GO:0016050 GO:0043001
YJL012C	2	4/5	2	4/5	VTC4	Vacuolar membrane protein involved in vacuolar polyphosphate accumulation; functions as a regulator of vacuolar H+-ATPase activity and vacuolar transporter chaperones; involved in non-autophagic vacuolar fusion	Verified	------------	0.528201	< internalization	SPCC1322.14c (Schizosaccharomyces pombe, 1E-261)	-------------	--------------------	GO:0007034 GO:0016237 GO:0042144
YJL024C	0	---	-4	3/5	APS3	Small subunit of the clathrin-associated adaptor complex AP-3, which is involved in vacuolar protein sorting; related to the sigma subunit of the mammalian clathrin AP-3 complex; suppressor of loss of casein kinase 1 function	Verified	------------	0.791385	-----------------	AAL143W (Ashbya gossypii, 4E-63)	Adapter-related protein complex 3 sigma 1 subunit (Sigma-adaptin 3a) (AP-3 complex sigma-3A subunit) (Sigma-3A-adaptin) (Clathrin- associated/assembly/adapter protein, small 3)	--------------------	GO:0006896 GO:0016192
YJL053W	-4	4/5	2	4/5	PEP8	Vacuolar protein sorting protein that forms part of the multimeric membrane-associated retromer complex along with Vps35p, Vps29p, Vps17p, and Vps5p; essential for endosome-to-Golgi retrograde protein transport	Verified	------------	0.822259	-----------------	AEL178C (Ashbya gossypii, 1E-104)	Vacuolar protein sorting-associated protein 26A	--------------------	GO:0042147 GO:0045053
YJL056C	0	---	-2	3/5	ZAP1	Zinc-regulated transcription factor, binds to zinc-responsive promoter elements to induce transcription of certain genes in the presence of zinc; regulates its own transcription; contains seven zinc-finger domains	Verified	------------	1.01979	-----------------	AEL174W (Ashbya gossypii, 1E-75)	Zinc finger protein 542	--------------------	GO:0006357 GO:0006882
YJL080C	0	---	-2	4/5	SCP160	Essential RNA-binding G protein effector of mating response pathway, mainly associated with nuclear envelope and ER, interacts in mRNA-dependent manner with translating ribosomes via multiple KH domains, similar to vertebrate vigilins	Verified	------------	0.832337	-----------------	AAL177W (Ashbya gossypii, 1E-261)	Vigilin (High density lipoprotein-binding protein) (HDL-binding protein)	--------------------	GO:0000750 GO:0006348 GO:0007059 GO:0008298 GO:0030466 GO:0042493 GO:0045141
YJL095W	-4	4/5	-2	3/5	BCK1	Mitogen-activated protein (MAP) kinase kinase kinase acting in the protein kinase C signaling pathway, which controls cell integrity; upon activation by Pkc1p phosphorylates downstream kinases Mkk1p and Mkk2p	Verified	------------	1.33683	-----------------	AFR092W (Ashbya gossypii, 1E-261)	-------------	--------------------	GO:0001101 GO:0006468 GO:0007243 GO:0007584 GO:0030010 GO:0030968
YJL101C	-6	4/5	0	---	GSH1	Gamma glutamylcysteine synthetase catalyzes the first step in glutathione (GSH) biosynthesis; expression induced by oxidants, cadmium, and mercury	Verified	------------	1.6977	-----------------	ENSP00000229416 (Homo sapiens, 1E-261)	Glutamate--cysteine ligase catalytic subunit (EC 6.3.2.2) (Gamma- glutamylcysteine synthetase) (Gamma-ECS) (GCS heavy chain)	Hemolytic anemia due to gamma-glutamylcysteine synthetase deficiency	GO:0006750 GO:0009408 GO:0009409 GO:0042493 GO:0042542 GO:0046686 GO:0046689
YJL115W	-4	3/5	0	---	ASF1	Nucleosome assembly factor, involved in chromatin assembly and disassembly, anti-silencing protein that causes derepression of silent loci when overexpressed	Verified	------------	1.20929	-----------------	ADR320C (Ashbya gossypii, 3E-74)	anti-silencing function 1B	--------------------	GO:0006335 GO:0006336 GO:0006337 GO:0006348 GO:0016573 GO:0030466 GO:0035065 GO:0043486
YJL117W	-4	3/5	-2	4/5	PHO86	Endoplasmic reticulum (ER) resident protein required for ER exit of the high-affinity phosphate transporter Pho84p, specifically required for packaging of Pho84p into COPII vesicles	Verified	------------	1.00072	-----------------	ADR325C (Ashbya gossypii, 3E-60)	-------------	--------------------	GO:0006457 GO:0006817 GO:0045045
YJL128C	-4	3/5	0	---	PBS2	MAP kinase kinase that plays a pivotal role in the osmosensing signal-transduction pathway, activated under severe osmotic stress	Verified	------------	1.30643	-----------------	AFL217C (Ashbya gossypii, 1E-177)	Dual specificity mitogen-activated protein kinase kinase 2 (EC 2.7.1.-) (MAP kinase kinase 2) (MAPKK 2) (ERK activator kinase 2) (MAPK/ERK kinase 2) (MEK2)	--------------------	GO:0000169 GO:0000208 GO:0006468 GO:0006972 GO:0007015 GO:0007231
YJL136C	-4	3/5	0	---	RPS21B	Protein component of the small (40S) ribosomal subunit; nearly identical to Rps21Ap and has similarity to rat S21 ribosomal protein	Verified	------------	-------------------	-----------------	YKR057W (Saccharomyces cerevisiae, 2E-39)	40S ribosomal protein S21	--------------------	GO:0006412
YJL154C	-2	3/5	2	4/5	VPS35	Endosomal subunit of membrane-associated retromer complex required for retrograde transport; receptor that recognizes retrieval signals on cargo proteins, forms subcomplex with Vps26p and Vps29p that selects cargo proteins for retrieval	Verified	------------	2.4453	-----------------	AEL107W (Ashbya gossypii, 1E-261)	Vacuolar protein sorting 35 (Vesicle protein sorting 35) (hVPS35) (Maternal-embryonic 3)	--------------------	GO:0042147 GO:0045053
YJL176C	-4	4/5	-2	3/5	SWI3	Subunit of the SWI/SNF chromatin remodeling complex, which regulates transcription by remodeling chromosomes; required for transcription of many genes, including ADH1, ADH2, GAL1, HO, INO1 and SUC2	Verified	dubious ORF YJL175W overlaps 5' of gene	-------------------	-----------------	AEL135C (Ashbya gossypii, 1E-127)	-------------	--------------------	GO:0006338
YJL183W	-2	3/5	0	---	MNN11	Subunit of a Golgi mannosyltransferase complex that also contains Anp1p, Mnn9p, Mnn10p, and Hoc1p, and mediates elongation of the polysaccharide mannan backbone; has homology to Mnn10p	Verified	------------	1.27139	-----------------	AEL142W (Ashbya gossypii, 1E-88)	-------------	--------------------	GO:0006486
YJL190C	-4	3/5	0	---	RPS22A	Protein component of the small (40S) ribosomal subunit; nearly identical to Rps22Bp and has similarity to E. coli S8 and rat S15a ribosomal proteins	Verified	------------	-------------------	-----------------	YLR367W (Saccharomyces cerevisiae, 1E-66)	40S ribosomal protein S15a	--------------------	GO:0000723 GO:0006412
YJR033C	0	---	-2	4/5	RAV1	Subunit of the RAVE complex (Rav1p, Rav2p, Skp1p), which promotes assembly of the V-ATPase holoenzyme; required for transport between the early and late endosome/PVC and for localization of TGN membrane proteins; potential Cdc28p substrate	Verified	------------	0.847238	-----------------	AEL063W (Ashbya gossypii, 1E-261)	-------------	--------------------	GO:0007035 GO:0043254 GO:0045022
YJR040W	-2	4/5	0	---	GEF1	Chloride channel localized to late- or post-Golgi vesicles, involved in iron metabolism; highly homologous to voltage-gated chloride channels in vertebrates	Verified	------------	2.18532	< internalization	AEL071C (Ashbya gossypii, 1E-261)	Chloride channel protein 5 (ClC-5)	Dent disease, Hypophosphatemia type III, Nephrolithiasis type I, Proteinuria with hypercalciuric nephrocalcinosis	GO:0006878 GO:0006879
YJR043C	-4	4/5	0	---	POL32	Third subunit of DNA polymerase delta, involved in chromosomal DNA replication; required for error-prone DNA synthesis in the presence of DNA damage and processivity; interacts with Hys2p, PCNA (Pol30p), and Pol1p	Verified	------------	1.38392	-----------------	AEL075W (Ashbya gossypii, 4E-12)	-------------	--------------------	GO:0000723 GO:0006272 GO:0006273 GO:0006278 GO:0006280 GO:0006284 GO:0006289 GO:0006298 GO:0006301 GO:0043137
YJR074W	-4	3/5	2	4/5	MOG1	Conserved nuclear protein that interacts with GTP-Gsp1p, which is a Ran homolog of the Ras GTPase family, and stimulates nucleotide release, involved in nuclear protein import, nucleotide release is inhibited by Yrb1p	Verified	------------	1.26238	-----------------	AFR434W (Ashbya gossypii, 6E-31)	RAN guanine nucleotide release factor	--------------------	GO:0006606
YJR102C	-6	5/5	2	4/5	VPS25	Component of the ESCRT-II complex, which is involved in ubiquitin-dependent sorting of proteins into the endosome	Verified	------------	0.922306	-----------------	AGL318W (Ashbya gossypii, 1E-38)	Vacuolar protein sorting protein 25 (hVps25) (ELL-associated protein of 20 kDa) (Dermal papilla derived protein 9)	--------------------	GO:0000433 GO:0000723 GO:0006623 GO:0043162
YJR104C	-6	4/5	0	---	SOD1	Cytosolic superoxide dismutase; some mutations are analogous to those that cause ALS (amyotrophic lateral sclerosis) in humans	Verified	------------	1.68903	-----------------	AGL321W (Ashbya gossypii, 1E-55)	Superoxide dismutase [Cu-Zn]	Amyotrophic lateral sclerosis, due to SOD1 deficiency	GO:0001320 GO:0006801 GO:0006878 GO:0006882 GO:0009409 GO:0042493
YJR117W	0	---	-2	3/5	STE24	Highly conserved zinc metalloprotease that functions in two steps of a-factor maturation, C-terminal CAAX proteolysis and the first step of N-terminal proteolytic processing; contains multiple transmembrane spans	Verified	------------	2.03678	-----------------	orf19.5654 (Candida albicans, 1E-116)	CAAX prenyl protease 1 homolog (Zinc metalloproteinase Ste24 homolog)	Lipodystrophy, type b, associated with mandibuloacral dysplasia	GO:0007323 GO:0007323
YJR118C	-2	3/5	-2	3/5	ILM1	Protein of unknown function; may be involved in mitochondrial DNA maintenance; required for slowed DNA synthesis-induced filamentous growth	Verified	------------	0.777084	-----------------	ABR166C (Ashbya gossypii, 2E-29)	-------------	--------------------	GO:0000002
YJR122W	-2	4/5	0	---	CAF17	Mitochondrial protein that interacts with Ccr4p in the two-hybrid system; 3'-untranslated region contains a putative mRNA localization element common to genes encoding mitochondrial proteins	Verified	------------	1.26093	-----------------	ABR170W (Ashbya gossypii, 6E-66)	Uncharacterized protein C1orf69	--------------------	GO:0008150
YJR125C	-2	3/5	0	---	ENT3	Protein containing an N-terminal epsin-like domain involved in clathrin recruitment and traffic between the Golgi and endosomes; associates with the clathrin adaptor Gga2p	Verified	------------	0.931634	-----------------	AER155C (Ashbya gossypii, 2E-69)	Epsin-4 (Epsin-related protein) (EpsinR) (Enthoprotin) (Clathrin interacting protein localized in the trans-Golgi region) (Clint)	--------------------	GO:0000147 GO:0006605 GO:0006895 GO:0006897 GO:0007015
YJR139C	-4	3/5	0	---	HOM6	Homoserine dehydrogenase (L-homoserine:NADP oxidoreductase), dimeric enzyme that catalyzes the third step in the common pathway for methionine and threonine biosynthesis; enzyme has nucleotide-binding, dimerization and catalytic regions	Verified	------------	2.38002	-----------------	ABL080W (Ashbya gossypii, 1E-113)	-------------	--------------------	GO:0006555 GO:0006566 GO:0009090 GO:0042493
YKL002W	-4	4/5	2	4/5	DID4	Class E Vps protein of the ESCRT-III complex, required for sorting of integral membrane proteins into lumenal vesicles of multivesicular bodies, and for delivery of newly synthesized vacuolar enzymes to the vacuole, involved in endocytosis	Verified	------------	1.08964	-----------------	ABR002C (Ashbya gossypii, 2E-57)	Charged multivesicular body protein 2a (Chromatin modifying protein 2a) (CHMP2a) (Vacuolar protein sorting 2-1) (Vps2-1) (hVps2-1) (Putative breast adenocarcinoma marker BC-2)	--------------------	GO:0043162 GO:0045053 GO:0045324
YKL003C	2	3/5	0	---	MRP17	Mitochondrial ribosomal protein of the small subunit; MRP17 exhibits genetic interactions with PET122, encoding a COX3-specific translational activator	Verified	------------	0.644861	< internalization	ABR003W (Ashbya gossypii, 4E-35)	-------------	--------------------	GO:0006412
YKL006W	-2	3/5	-4	5/5	RPL14A	N-terminally acetylated protein component of the large (60S) ribosomal subunit, nearly identical to Rpl14Bp and has similarity to rat L14 ribosomal protein; rpl14a csh5 double null mutant exhibits synthetic slow growth	Verified	------------	0.313784	-----------------	YHL001W (Saccharomyces cerevisiae, 1E-44)	60S ribosomal protein L14 (CAG-ISL 7)	--------------------	GO:0006412
YKL011C	-2	3/5	0	---	CCE1	Mitochondrial cruciform cutting endonuclease, cleaves Holliday junctions formed during recombination of mitochondrial DNA	Verified	------------	1.09535	-----------------	YIR021W (Saccharomyces cerevisiae, 4E-10)	-------------	--------------------	GO:0006310
YKL041W	-4	4/5	2	3/5	VPS24	One of four subunits of the endosomal sorting complex required for transport III (ESCRT-III); forms an ESCRT-III subcomplex with Did4p; involved in the sorting of transmembrane proteins into the multivesicular body (MVB) pathway	Verified	------------	0.727533	-----------------	ABR049C (Ashbya gossypii, 4E-54)	Charged multivesicular body protein 3 (Chromatin modifying protein 3) (Vacuolar protein sorting 24) (hVps24) (Neuroendocrine differentiation factor)	--------------------	GO:0043162 GO:0045324
YKL057C	-2	3/5	-2	3/5	NUP120	Subunit of the Nup84p subcomplex of the nuclear pore complex (NPC), required for even distribution of NPCs around the nuclear envelope, involved in establishment of a normal nucleocytoplasmic concentration gradient of the GTPase Gsp1p	Verified	------------	0.961001	-----------------	ABR073C (Ashbya gossypii, 1E-166)	-------------	--------------------	GO:0006259 GO:0006406 GO:0006407 GO:0006408 GO:0006409 GO:0006607 GO:0006608 GO:0006609 GO:0006610 GO:0006611 GO:0006999 GO:0050000
YKL080W	-4	5/5	-4	4/5	VMA5	Subunit C of the eight-subunit V1 peripheral membrane domain of vacuolar H+-ATPase (V-ATPase), an electrogenic proton pump found throughout the endomembrane system; required for the V1 domain to assemble onto the vacuolar membrane	Verified	------------	-------------------	< internalization	ADR146C (Ashbya gossypii, 1E-93)	Vacuolar ATP synthase subunit C (EC 3.6.3.14) (V-ATPase C subunit) (Vacuolar proton pump C subunit)	--------------------	GO:0007035
YKL113C	-4	4/5	0	---	RAD27	5' to 3' exonuclease, 5' flap endonuclease, required for Okazaki fragment processing and maturation as well as for long-patch base-excision repair; member of the S. pombe RAD2/FEN1 family	Verified	------------	0.640174	-----------------	ENSP00000305480 (Homo sapiens, 1E-261)	Flap endonuclease-1 (EC 3.-.-.-) (Maturation factor 1) (MF1)	--------------------	GO:0000723 GO:0000734 GO:0001302 GO:0006286 GO:0006303 GO:0043137
YKL119C	-4	4/5	-2	5/5	VPH2	Integral membrane protein required for vacuolar H+-ATPase (V-ATPase) function, although not an actual component of the V-ATPase complex; functions in the assembly of the V-ATPase; localized to the endoplasmic reticulum (ER)	Verified	dubious ORF YKL118W overlaps 5' of gene	0.685772	-----------------	VPH2 (Pichia stipitis , 1E-21)	-------------	--------------------	GO:0006461 GO:0007035
YKL139W	-6	3/5	-4	4/5	CTK1	Catalytic (alpha) subunit of C-terminal domain kinase I (CTDK-I), which phosphorylates the C-terminal repeated domain of the RNA polymerase II large subunit (Rpo21p) to affect both transcription and pre-mRNA 3' end processing	Verified	------------	0.817644	-----------------	AFR205C (Ashbya gossypii, 1E-130)	Cell division cycle 2-related protein kinase 7 (EC 2.7.1.37) (CDC2- related protein kinase 7) (CrkRS)	--------------------	GO:0000723 GO:0006468 GO:0031124 GO:0032786
YKL175W	2	5/5	0	---	ZRT3	Vacuolar membrane zinc transporter, transports zinc from storage in the vacuole to the cytoplasm when needed; transcription is induced under conditions of zinc deficiency	Verified	------------	1.16656	-----------------	AEL126W (Ashbya gossypii, 2E-77)	-------------	--------------------	GO:0006829 GO:0006882
YKL212W	-2	3/5	0	---	SAC1	Lipid phosphoinositide phosphatase of the ER and Golgi, involved in protein trafficking and secretion	Verified	------------	0.570018	< internalization	AER447C (Ashbya gossypii, 1E-261)	inositol polyphosphate-5-phosphatase F isoform 1	--------------------	GO:0006887 GO:0017157 GO:0046856 GO:0048017
YKL213C	-6	5/5	0	---	DOA1	WD repeat protein required for ubiquitin-mediated protein degradation, forms complex with Cdc48p, plays a role in controlling cellular ubiquitin concentration; also promotes efficient NHEJ in postdiauxic/stationary phase	Verified	------------	0.713821	< internalization	AER448W (Ashbya gossypii, 1E-261)	Phospholipase A-2-activating protein (PLAP) (PLA2P)	--------------------	GO:0006303 GO:0006511 GO:0006512
YKR001C	-4	4/5	2	4/5	VPS1	Dynamin-like GTPase required for vacuolar sorting; also involved in actin cytoskeleton organization, late Golgi-retention of some proteins, regulating peroxisome biogenesis	Verified	------------	0.583497	-----------------	ABL001W (Ashbya gossypii, 1E-261)	-------------	--------------------	GO:0006623 GO:0007031 GO:0007034 GO:0030036 GO:0045053
YKR019C	-2	4/5	0	---	IRS4	Protein involved in regulation of phosphatidylinositol 4,5-bisphosphate concentrations; Irs4p and Tax4p bind and activate the phosphatase Inp51p; mutation confers an increase in rDNA silencing	Verified	------------	0.981168	-----------------	YJL083W (Saccharomyces cerevisiae, 4E-43)	-------------	--------------------	GO:0000183 GO:0007047 GO:0048017
YKR020W	-2	4/5	0	---	VPS51	Component of the GARP (Golgi-associated retrograde protein) complex, Vps51p-Vps52p-Vps53p-Vps54p, which is required for the recycling of proteins from endosomes to the late Golgi; links the (VFT/GARP) complex to the SNARE Tlg1p	Verified	------------	1.72145	-----------------	AFR102C (Ashbya gossypii, 2E-11)	-------------	--------------------	GO:0006623 GO:0007118 GO:0008361 GO:0016050 GO:0042147
YKR028W	0	---	2	3/5	SAP190	Protein that forms a complex with the Sit4p protein phosphatase and is required for its function; member of a family of similar proteins including Sap4p, Sap155p, and Sap185p	Verified	------------	1.09689	-----------------	AFR089W (Ashbya gossypii, 1E-261)	SAPS domain family member 2	--------------------	GO:0000082 GO:0016311 GO:0031929
YKR035W-A	-4	3/5	2	3/5	DID2	Class E protein of the vacuolar protein-sorting (Vps) pathway, associates reversibly with the late endosome, has human ortholog that may be altered in breast tumors	Verified	dubious ORF YKR035C overlaps 5' of gene	-------------------	< internalization	AFR068C (Ashbya gossypii, 7E-62)	-------------	--------------------	GO:0006623 GO:0045324
YKR043C	2	3/5	0	---	YKR043C	Putative protein of unknown function; green fluorescent protein (GFP)-fusion protein localizes to the cytoplasm and nucleus	Uncharacterized	------------	1.69314	-----------------	ADR323C (Ashbya gossypii, 1E-109)	-------------	--------------------	GO:0008150
YKR072C	0	---	2	3/5	SIS2	Negative regulatory subunit of the protein phosphatase 1 Ppz1p; involved in ion homeostasis and cell cycle progression	Verified	------------	0.781937	-----------------	AAR140W (Ashbya gossypii, 1E-100)	Phosphopantothenoylcysteine decarboxylase (EC 4.1.1.36) (PPC-DC) (CoaC)	--------------------	GO:0000082 GO:0007346 GO:0009651 GO:0015937
YLL027W	-4	3/5	0	---	ISA1	Mitochondrial matrix protein involved in biogenesis of the iron-sulfur (Fe/S) cluster of Fe/S proteins, isa1 deletion causes loss of mitochondrial DNA and respiratory deficiency; depletion reduces growth on nonfermentable carbon sources	Verified	------------	1.57409	-----------------	AGL033C (Ashbya gossypii, 8E-47)	HESB like domain containing 2	--------------------	GO:0000723 GO:0006826
YLL039C	-2	3/5	0	---	UBI4	Ubiquitin, becomes conjugated to proteins, marking them for selective degradation via the ubiquitin-26S proteasome system; essential for the cellular stress response; encoded as a polyubiquitin precursor comprised of 5 head-to-tail repeats	Verified	------------	0.879604	-----------------	AT4G05320.2 (Arabidopsis thaliana, 1E-261)	Ubiquitin (UBIQ)	--------------------	GO:0000209 GO:0006513 GO:0006950 GO:0016567 GO:0016579 GO:0030437 GO:0007039 GO:0030437 GO:0045053 GO:0045324
YLL040C	-2	3/5	0	---	VPS13	Protein of unknown function; heterooligomeric or homooligomeric complex; peripherally associated with membranes; homologous to human COH1; involved in sporulation, vacuolar protein sorting and protein-Golgi retention	Verified	------------	-------------------	-----------------	ACL064C (Ashbya gossypii, 1E-261)	Vacuolar protein sorting-associated protein 13D	Levine-Critchley Syndrome Acanthocytosis with neurologic disorder (Choreoacanthocytosis)	-------------------
YLL043W	-4	4/5	0	---	FPS1	Plasma membrane glycerol channel, member of the major intrinsic protein (MIP) family of channel proteins; involved in efflux of glycerol and in uptake of the trivalent metalloids arsenite and antimonite	Verified	------------	1.01702	-----------------	ACL068W (Ashbya gossypii, 7E-95)	-------------	--------------------	GO:0000747 GO:0006810 GO:0006846 GO:0015793 GO:0042493 GO:0046685
YLL048C	0	---	-6	4/5	YBT1	Transporter of the ATP-binding cassette (ABC) family involved in bile acid transport; similar to mammalian bile transporters	Verified	------------	-------------------	-----------------	CG6214-PL (Drosophila melanogaster, 1E-261)	-------------	--------------------	GO:0015721
YLR001C	2	3/5	2	3/5	YLR001C	Putative protein of unknown function; the authentic, non-tagged protein is detected in highly purified mitochondria in high-throughput studies; YLR001C is not an essential gene	Uncharacterized	------------	1.10185	-----------------	ACR029C (Ashbya gossypii, 4E-80)	Periostin, osteoblast specific factor, isoform CRA_b	Breast cancer	GO:0008150
YLR015W	-2	3/5	0	---	BRE2	Subunit of the COMPASS (Set1C) complex, which methylates histone H3 on lysine 4 and is required in transcriptional silencing near telomeres; involved in telomere maintenance; similar to trithorax-group protein ASH2L	Verified	------------	1.33137	-----------------	AER231W (Ashbya gossypii, 1E-119)	-------------	--------------------	GO:0000723 GO:0006348 GO:0006350 GO:0016571
YLR025W	-6	4/5	2	4/5	SNF7	One of four subunits of the endosomal sorting complex required for transport III (ESCRT-III); involved in the sorting of transmembrane proteins into the multivesicular body (MVB) pathway; recruited from the cytoplasm to endosomal membranes	Verified	------------	4.60041	-----------------	AFR209W (Ashbya gossypii, 7E-45)	Charged multivesicular body protein 4a (Chromatin modifying protein 4a) (CHMP4a) (Vacuolar protein sorting 7-1) (SNF7-1) (hSnf-1) (SNF7 homolog associated with Alix 2)	--------------------	GO:0000723 GO:0043162 GO:0045324
YLR027C	-4	3/5	2	3/5	AAT2	Cytosolic aspartate aminotransferase, involved in nitrogen metabolism; localizes to peroxisomes in oleate-grown cells	Verified	------------	-------------------	-----------------	AFR211C (Ashbya gossypii, 1E-160)	Aspartate aminotransferase, cytoplasmic (EC 2.6.1.1) (Transaminase A) (Glutamate oxaloacetate transaminase 1)	--------------------	GO:0006532 GO:0006533 GO:0006536 GO:0006807 GO:0019266
YLR034C	-4	3/5	0	---	SMF3	Putative divalent metal ion transporter involved in iron homeostasis; transcriptionally regulated by metal ions; member of the Nramp family of metal transport proteins	Verified	------------	1.16239	> internalization	AFR224C (Ashbya gossypii, 1E-172)	Natural resistance-associated macrophage protein 2 (NRAMP 2) (Divalent metal transporter 1) (DMT1)	Microcytic anemia	GO:0006880
YLR039C	-2	3/5	0	---	RIC1	Protein involved in retrograde transport to the cis-Golgi network; forms heterodimer with Rgp1p that acts as a GTP exchange factor for Ypt6p; involved in transcription of rRNA and ribosomal protein genes	Verified	------------	-------------------	< internalization	ADR241C (Ashbya gossypii, 1E-144)	-------------	--------------------	GO:0006886 GO:0042147
YLR068W	-2	3/5	-2	3/5	FYV7	Protein of unknown function, required for survival upon exposure to K1 killer toxin; involved in processing the 35S rRNA primary transcript to generate the 20S and 27SA2 pre-rRNA transcripts	Verified	------------	0.573923	-----------------	ABR226W (Ashbya gossypii, 3E-6)	-------------	--------------------	GO:0000462
YLR079W	-2	3/5	0	---	SIC1	Inhibitor of Cdc28-Clb kinase complexes that controls G1/S phase transition, preventing premature S phase and ensuring genomic integrity; phosphorylation targets Sic1p for SCF(CDC4)-dependent turnover; functional homolog of mammalian Kip1	Verified	------------	0.926616	-----------------	ABR240W (Ashbya gossypii, 1E-7)	-------------	--------------------	GO:0000079 GO:0000082
YLR087C	-4	3/5	-2	4/5	CSF1	Protein required for fermentation at low temperature; the authentic, non-tagged protein is detected in highly purified mitochondria in high-throughput studies	Verified	------------	-------------------	-----------------	orf19.956 (Candida albicans, 1E-261)	-------------	--------------------	GO:0006113
YLR095C	-2	3/5	0	---	IOC2	Member of a complex (Isw1b) with Isw1p and Ioc4p that exhibits nucleosome-stimulated ATPase activity and acts within coding regions to coordinate transcription elongation with termination and processing, contains a PHD finger motif	Verified	------------	0.750737	-----------------	AGR057C (Ashbya gossypii, 5E-99)	-------------	--------------------	GO:0006338
YLR113W	-2	3/5	0	---	HOG1	Mitogen-activated protein kinase involved in osmoregulation via three independent osmosensors; mediates the recruitment and activation of RNA Pol II at Hot1p-dependent promoters; localization regulated by Ptp2p and Ptp3p	Verified	------------	0.981519	-----------------	AGR048C (Ashbya gossypii, 1E-261)	Mitogen-activated protein kinase 14 (EC 2.7.1.37) (Mitogen-activated protein kinase p38 alpha) (MAP kinase p38 alpha) (Cytokine suppressive anti-inflammatory drug binding protein) (CSAID binding protein) (CSBP) (MAX-interacting protein 2) (MAP kinase MXI2	--------------------	GO:0006468 GO:0006972 GO:0007231 GO:0045944 GO:0046020 GO:0046685
YLR119W	-4	3/5	2	4/5	SRN2	Component of the ESCRT-I complex, which is involved in ubiquitin-dependent sorting of proteins into the endosome; suppressor of rna1-1 mutation; may be involved in RNA export from nucleus	Verified	------------	1.40193	-----------------	AGL189C (Ashbya gossypii, 4E-14)	-------------	--------------------	GO:0006612 GO:0006623 GO:0043162
YLR148W	-6	4/5	-2	4/5	PEP3	Component of CORVET tethering complex; vacuolar peripheral membrane protein that promotes vesicular docking/fusion reactions in conjunction with SNARE proteins, required for vacuolar biogenesis	Verified	------------	1.32813	-----------------	AGL156W (Ashbya gossypii, 1E-150)	Vacuolar protein sorting 18 (hVPS18)	--------------------	GO:0000723 GO:0006895 GO:0006904 GO:0042144 GO:0042493 GO:0045324
YLR181C	0	---	2	3/5	VTA1	Multivesicular body (MVB) protein involved in endosomal protein sorting; regulates Vps4p activity by promoting its oligimeriztion; binds to Vps4p, Vps20p, and Vps60p; may act at a late step in MVB formation	Verified	------------	0.78751	-----------------	AFR691W (Ashbya gossypii, 8E-14)	-------------	--------------------	GO:0032461 GO:0032511 GO:0045324
YLR182W	-2	4/5	0	---	SWI6	Transcription cofactor, forms complexes with DNA-binding proteins Swi4p and Mbp1p to regulate transcription at the G1/S transition; involved in meiotic gene expression; localization regulated by phosphorylation; potential Cdc28p substrate	Verified	------------	0.638809	-----------------	AFR690C (Ashbya gossypii, 1E-140)	-------------	--------------------	GO:0000083 GO:0006350 GO:0007126
YLR192C	-2	3/5	0	---	HCR1	Dual function protein involved in translation initiation as a substoichiometric component of eukaryotic translation initiation factor 3 (eIF3) and required for processing of 20S pre-rRNA; binds to eIF3 subunits Rpg1p and Prt1p and 18S rRNA	Verified	------------	1.02826	-----------------	ACR229W (Ashbya gossypii, 2E-46)	-------------	--------------------	GO:0000462 GO:0000723 GO:0006412
YLR248W	-2	3/5	0	---	RCK2	Protein kinase involved in the response to oxidative and osmotic stress; identified as suppressor of S. pombe cell cycle checkpoint mutations	Verified	------------	0.719875	-----------------	AAL029W (Ashbya gossypii, 1E-151)	-------------	--------------------	GO:0006468 GO:0007231 GO:0040020
YLR262C	-2	3/5	0	---	YPT6	GTPase, Ras-like GTP binding protein involved in the secretory pathway, required for fusion of endosome-derived vesicles with the late Golgi, maturation of the vacuolar carboxypeptidase Y; has similarity to the human GTPase, Rab6	Verified	------------	0.994301	< internalization	AGR257C (Ashbya gossypii, 3E-85)	Ras-related protein Rab-6B	--------------------	GO:0006886 GO:0042147
YLR268W	-4	4/5	0	---	SEC22	R-SNARE protein; assembles into SNARE complex with Bet1p, Bos1p and Sed5p; cycles between the ER and Golgi complex; involved in anterograde and retrograde transport between the ER and Golgi; synaptobrevin homolog	Verified	------------	0.777983	-----------------	AGR267W (Ashbya gossypii, 2E-69)	Vesicle trafficking protein SEC22b (SEC22 vesicle trafficking protein- like 1)	--------------------	GO:0006888 GO:0006890 GO:0006891 GO:0006906
YLR320W	-2	3/5	0	---	MMS22	Protein involved in resistance to ionizing radiation; acts with Mms1p in a repair pathway that may be involved in resolving replication intermediates or preventing the damage caused by blocked replication forks	Verified	------------	1.01965	-----------------	AFR496W (Ashbya gossypii, 3E-99)	-------------	--------------------	GO:0006302 GO:0042493
YLR330W	2	4/5	2	3/5	CHS5	Component of the exomer complex, which also contains Csh6p, Bch1p, Bch2p, and Bud7p and is involved in export of selected proteins, such as chitin synthase Chs3p, from the Golgi to the plasma membrane	Verified	------------	0.571177	< internalization	AGL051C (Ashbya gossypii, 4E-83)	-------------	--------------------	GO:0000282 GO:0000747 GO:0006039 GO:0006893 GO:0030476 GO:0045324
YLR360W	-4	5/5	2	5/5	VPS38	Part of a Vps34p phosphatidylinositol 3-kinase complex that functions in carboxypeptidase Y (CPY) sorting; binds Vps30p and Vps34p to promote production of phosphatidylinositol 3-phosphate (PtdIns3P) which stimulates kinase activity	Verified	------------	1.8771	-----------------	ABL008C (Ashbya gossypii, 7E-34)	-------------	--------------------	-------------------
YLR362W	-4	4/5	0	---	STE11	Signal transducing MEK kinase involved in pheromone response and pseudohyphal/invasive growth pathways where it phosphorylates Ste7p, and the high osmolarity response pathway, via phosphorylation of Pbs2p; regulated by Ste20p and Ste50p	Verified	------------	1.23895	-----------------	ABL011C (Ashbya gossypii, 1E-261)	-------------	--------------------	GO:0000161 GO:0000186 GO:0000750 GO:0001402 GO:0001403 GO:0006468 GO:0007124 GO:0007232
YLR386W	-4	4/5	-4	5/5	VAC14	Protein involved in regulated synthesis of PtdIns(3,5)P(2), in control of trafficking of some proteins to the vacuole lumen via the MVB, and in maintenance of vacuole size and acidity; interacts with Fig4p; activator of Fab1p	Verified	------------	1.32108	< internalization	AER049W (Ashbya gossypii, 1E-261)	Vac14 homolog	--------------------	GO:0000011 GO:0006644
YLR417W	-4	3/5	2	4/5	VPS36	Component of the ESCRT-II complex; contains the GLUE (GRAM Like Ubiquitin binding in EAP45) domain which is involved in interactions with ESCRT-I and ubiquitin-dependent sorting of proteins into the endosome	Verified	------------	0.769877	< internalization	AER092W (Ashbya gossypii, 1E-135)	-------------	--------------------	GO:0000433 GO:0000723 GO:0006623 GO:0043162 GO:0045053
YLR423C	-4	4/5	0	---	ATG17	Scaffold potein responsible for pre-autophagosomal structure organization; interacts with and is required for activation of Apg1p protein kinase; involved in autophagy but not in the Cvt (cytoplasm to vacuole targeting) pathway	Verified	------------	1.56954	-----------------	AER106C (Ashbya gossypii, 3E-61)	-------------	--------------------	GO:0000723 GO:0006914
YLR447C	-4	4/5	-6	4/5	VMA6	Subunit d of the five-subunit V0 integral membrane domain of vacuolar H+-ATPase (V-ATPase), an electrogenic proton pump found in the endomembrane system; stabilizes VO subunits; required for V1 domain assembly on the vacuolar membrane	Verified	------------	0.588266	-----------------	AER146C (Ashbya gossypii, 1E-154)	Vacuolar ATP synthase subunit d (EC 3.6.3.14) (V-ATPase d subunit) (Vacuolar proton pump d subunit) (V-ATPase AC39 subunit) (V-ATPase 40 kDa accessory protein) (P39) (32 kDa accessory protein)	--------------------	GO:0007034 GO:0007035
YML007W	-4	4/5	0	---	YAP1	Basic leucine zipper (bZIP) transcription factor required for oxidative stress tolerance; activated by H2O2 through the multistep formation of disulfide bonds and transit from the cytoplasm to the nucleus; mediates resistance to cadmium	Verified	------------	0.721176	-----------------	orf19.1623 (Candida albicans, 4E-15)	-------------	--------------------	GO:0000304 GO:0009408 GO:0010038 GO:0042493 GO:0043619 GO:0046685
YML008C	-4	4/5	-2	3/5	ERG6	Delta(24)-sterol C-methyltransferase, converts zymosterol to fecosterol in the ergosterol biosynthetic pathway by methylating position C-24; localized to both lipid particles and mitochondrial outer membrane	Verified	------------	1.42718	-----------------	ADR196W (Ashbya gossypii, 1E-151)	-------------	--------------------	GO:0006696
YML013W	-2	4/5	0	---	SEL1	Protein involved in ER-associated protein degradation; proposed to coordinate the assembly of proteins involved in ERAD; contains a UBX (ubiquitin regulatory X) domain and a ubiquitin-associated (UBA) domain	Verified	dubious ORF YML012C-A overlaps 5' of gene	1.04567	-----------------	ADR182W (Ashbya gossypii, 4E-79)	-------------	--------------------	GO:0009306 GO:0030433 GO:0043161
YML024W	-2	3/5	0	---	RPS17A	Ribosomal protein 51 (rp51) of the small (40s) subunit; nearly identical to Rps17Bp and has similarity to rat S17 ribosomal protein	Verified	------------	-------------------	-----------------	YDR447C (Saccharomyces cerevisiae, 2E-56)	40S ribosomal protein S17	--------------------	GO:0000028 GO:0000723 GO:0006412
YML036W	2	3/5	0	---	CGI121	Protein involved in telomere uncapping and elongation as component of the KEOPS protein complex with Bud32p, Kae1p, Pcc1p, and Gon7p; also shown to be a component of the EKC protein complex; homolog of human CGI-121	Verified	------------	-------------------	-----------------	ABR201W (Ashbya gossypii, 2E-24)	PRPK (p53-related protein kinase)-binding protein	--------------------	GO:0000723 GO:0045944
YML052W	-2	3/5	0	---	SUR7	Putative integral membrane protein; component of eisosomes; associated with endocytosis, along with Pil1p and Lsp1p; sporulation and plasma membrane sphingolipid content are altered in mutants	Verified	------------	-------------------	-----------------	orf19.3414 (Candida albicans, 2E-45)	-------------	--------------------	GO:0006897 GO:0030437
YML062C	0	---	-2	3/5	MFT1	Subunit of the THO complex, which is a nuclear complex comprised of Hpr1p, Mft1p, Rlr1p, and Thp2p, that is involved in transcription elongation and mitotic recombination; involved in telomere maintenance	Verified	------------	0.494182	-----------------	AER130W (Ashbya gossypii, 7E-14)	-------------	--------------------	GO:0000723 GO:0006310 GO:0006368 GO:0006406
YML067C	-2	3/5	0	---	ERV41	Protein localized to COPII-coated vesicles, forms a complex with Erv46p; involved in the membrane fusion stage of transport; has homology to human ERGIC2 (PTX1) protein	Verified	------------	-------------------	-----------------	AER136W (Ashbya gossypii, 2E-87)	-------------	--------------------	GO:0006888
YML071C	-2	3/5	0	---	COG8	Component of the conserved oligomeric Golgi complex (Cog1p through Cog8p), a cytosolic tethering complex that functions in protein trafficking to mediate fusion of transport vesicles to Golgi compartments	Verified	------------	-------------------	-----------------	AER147W (Ashbya gossypii, 1E-56)	-------------	--------------------	GO:0006891
YML097C	-2	3/5	0	---	VPS9	A guanine nucleotide exchange factor involved in vesicle-mediated vacuolar protein transport; specifically stimulates the intrinsic guanine nucleotide exchange activity of Vps21p/Rab5: similar to mammalian ras inhibitors; binds ubiquitin	Verified	------------	1.709	-----------------	ADL349W (Ashbya gossypii, 9E-96)	BTB/POZ domain-containing protein KCTD7	--------------------	GO:0000723 GO:0006623
YML103C	-2	3/5	-2	3/5	NUP188	Subunit of the nuclear pore complex (NPC), involved in the structural organization of the complex and of the nuclear envelope, also involved in nuclear envelope permeability, interacts with Pom152p and Nic96p	Verified	------------	1.39769	-----------------	AER284W (Ashbya gossypii, 1E-261)	-------------	--------------------	GO:0006406 GO:0006407 GO:0006408 GO:0006409 GO:0006607 GO:0006608 GO:0006609 GO:0006610 GO:0006611 GO:0006999
YML112W	-2	3/5	-4	4/5	CTK3	Gamma subunit of C-terminal domain kinase I (CTDK-I), which phosphorylates the C-terminal repeated domain of the RNA polymerase II large subunit (Rpo21p) to affect both transcription and pre-mRNA 3' end processing	Verified	------------	0.906671	> internalization	ABL130C (Ashbya gossypii, 5E-39)	-------------	--------------------	GO:0006468 GO:0031124 GO:0032786
YMR010W	0	---	-2	3/5	YMR010W	Putative protein of unknown function; green fluorescent protein (GFP)-fusion protein localizes to the cytoplasm; YMR010W is not an essential gene; YMR010W mRNA is transcribed with ADI1	Uncharacterized	------------	0.562453	-----------------	ADR022W (Ashbya gossypii, 9E-79)	PQ loop repeat containing 1 (PQLC1)	--------------------	GO:0008152
YMR014W	-2	4/5	0	---	BUD22	Protein involved in bud-site selection; diploid mutants display a random budding pattern instead of the wild-type bipolar pattern	Verified	------------	0.750231	-----------------	ABR052W (Ashbya gossypii, 1E-26)	-------------	--------------------	GO:0000282 GO:0042254
YMR021C	-2	3/5	-2	3/5	MAC1	Copper-sensing transcription factor involved in regulation of genes required for high affinity copper transport	Verified	------------	0.840956	-----------------	ABR058C (Ashbya gossypii, 1E-60)	-------------	--------------------	GO:0006876 GO:0042176 GO:0042493 GO:0045944
YMR022W	-2	3/5	-2	3/5	QRI8	Ubiquitin conjugating enzyme, involved in the ER-associated protein degradation pathway; requires Cue1p for recruitment to the ER membrane; proposed to be involved in chromatin assembly	Verified	------------	1.09659	-----------------	ABR059W (Ashbya gossypii, 2E-73)	Ubiquitin-conjugating enzyme E2 G2 (EC 6.3.2.19) (Ubiquitin-protein ligase G2) (Ubiquitin carrier protein G2)	--------------------	GO:0006333 GO:0030433
YMR032W	-4	3/5	0	---	HOF1	Bud neck-localized, SH3 domain-containing protein required for cytokinesis; regulates actomyosin ring dynamics and septin localization; interacts with the formins, Bni1p and Bnr1p, and with Cyk3p, Vrp1p, and Bni5p	Verified	------------	0.491681	-----------------	ABR082W (Ashbya gossypii, 2E-67)	Growth-arrest-specific protein 7 (GAS-7)	--------------------	GO:0000910 GO:0006974
YMR038C	-4	5/5	0	---	CCS1	Copper chaperone for superoxide dismutase Sod1p, involved in oxidative stress protection; Met-X-Cys-X2-Cys motif within the N-terminal portion is involved in insertion of copper into Sod1p under conditions of copper deprivation	Verified	------------	1.50935	-----------------	ABR091C (Ashbya gossypii, 3E-55)	-------------	--------------------	GO:0015680
YMR058W	-2	4/5	-4	4/5	FET3	Ferro-O2-oxidoreductase required for high-affinity iron uptake and involved in mediating resistance to copper ion toxicity, belongs to class of integral membrane multicopper oxidases	Verified	dubious ORF YMR057C upstream to gene	3.09091	-----------------	ADR132W (Ashbya gossypii, 1E-261)	-------------	--------------------	GO:0006827 GO:0033215 GO:0046688
YMR060C	0	---	-2	4/5	SAM37	Component of the mitochondrial outer membrane sorting and assembly machinery (SAM) complex; required for the sorting of some proteins to the outer membrane after import by the TOM complex	Verified	------------	-------------------	-----------------	ADR136C (Ashbya gossypii, 3E-24)	-------------	--------------------	GO:0007008
YMR063W	2	4/5	2	3/5	RIM9	Protein of unknown function, involved in the proteolytic activation of Rim101p in response to alkaline pH; has similarity to A. nidulans PalI; putative membrane protein	Verified	------------	1.04899	-----------------	ADR141W (Ashbya gossypii, 3E-9)	-------------	--------------------	GO:0030437
YMR077C	-2	3/5	2	3/5	VPS20	Myristoylated subunit of ESCRTIII, the endosomal sorting complex required for transport of transmembrane proteins into the multivesicular body pathway to the lysosomal/vacuolar lumen; cytoplasmic protein recruited to endosomal membranes	Verified	------------	3.66976	-----------------	AGR014W (Ashbya gossypii, 1E-34)	Charged multivesicular body protein 6 (Chromatin modifying protein 6) (Vacuolar protein sorting 20) (hVps20)	--------------------	GO:0043162 GO:0045324
YMR092C	2	3/5	0	---	AIP1	Actin cortical patch component, interacts with the actin depolymerizing factor cofilin; required to restrict cofilin localization to cortical patches; contains WD repeats	Verified	------------	1.10677	-----------------	ABL043W (Ashbya gossypii, 1E-261)	-------------	--------------------	GO:0006970 GO:0030042
YMR123W	0	---	-4	4/5	PKR1	V-ATPase assembly factor, functions with other V-ATPase assembly factors in the ER to efficiently assemble the V-ATPase membrane sector (V<sub>0</sub>); overproduction confers resistance to Pichia farinosa killer toxin	Verified	------------	1.12284	-----------------	orf19.2378 (Candida albicans, 4E-11)	-------------	--------------------	GO:0006461
YMR154C	2	4/5	2	4/5	RIM13	Calpain-like cysteine protease involved in proteolytic activation of Rim101p in response to alkaline pH; has similarity to A. nidulans palB	Verified	------------	0.9081	-----------------	ADR274C (Ashbya gossypii, 8E-41)	-------------	--------------------	GO:0006461
YMR161W	-2	3/5	0	---	HLJ1	Co-chaperone for Hsp40p, anchored in the ER membrane; with its homolog Hdj1p promotes ER-associated protein degradation (ERAD) of integral membrane substrates; similar to E. coli DnaJ	Verified	------------	-------------------	-----------------	AFL190C (Ashbya gossypii, 3E-31)	DnaJ homolog subfamily B member 12	--------------------	GO:0006457 GO:0030433
YMR164C	-4	3/5	0	---	MSS11	Transcription factor involved in regulation of invasive growth and starch degradation; controls the activation of MUC1 and STA2 in response to nutritional signals	Verified	------------	-------------------	-----------------	AFL194W (Ashbya gossypii, 2E-9)	Trinucleotide repeat-containing gene 6A protein (CAG repeat protein 26) (Glycin-tryptophan protein of 182 kDa) (GW182 autoantigen) (GW1 protein) (EMSY interactor protein)	--------------------	GO:0005983 GO:0007124 GO:0045944
YMR179W	-2	3/5	0	---	SPT21	Protein required for normal transcription at several loci including HTA2-HTB2 and HHF2-HHT2, but not required at the other histone loci; functionally related to Spt10p; involved in telomere maintenance	Verified	------------	1.58903	-----------------	AFL132C (Ashbya gossypii, 5E-39)	-------------	--------------------	GO:0000723 GO:0006357
YMR198W	-2	3/5	0	---	CIK1	Kinesin-associated protein required for both karyogamy and mitotic spindle organization, interacts stably and specifically with Kar3p and may function to target this kinesin to a specific cellular role; has similarity to Vik1p	Verified	------------	2.13118	-----------------	AFL170C (Ashbya gossypii, 2E-28)	-------------	--------------------	GO:0000070 GO:0000132 GO:0000742 GO:0007126 GO:0030472
YMR202W	-2	4/5	-4	5/5	ERG2	C-8 sterol isomerase, catalyzes the isomerization of the delta-8 double bond to the delta-7 position at an intermediate step in ergosterol biosynthesis	Verified	------------	0.539272	-----------------	AFL181C (Ashbya gossypii, 5E-95)	opioid receptor, sigma 1 isoform 4	--------------------	GO:0000723 GO:0006696
YMR205C	-2	3/5	0	---	PFK2	Beta subunit of heterooctameric phosphofructokinase involved in glycolysis, indispensable for anaerobic growth, activated by fructose-2,6-bisphosphate and AMP, mutation inhibits glucose induction of cell cycle-related genes	Verified	------------	0.662155	-----------------	SPBC16H5.02 (Schizosaccharomyces pombe, 1E-261)	6-phosphofructokinase type C (EC 2.7.1.11) (Phosphofructokinase 1) (Phosphohexokinase) (Phosphofructo-1-kinase isozyme C) (PFK-C) (6- phosphofructokinase, platelet type)	--------------------	GO:0006096
YMR224C	-2	3/5	0	---	MRE11	Subunit of a complex with Rad50p and Xrs2p (RMX complex) that functions in repair of DNA double-strand breaks and in telomere stability, exhibits nuclease activity that appears to be required for RMX function; widely conserved	Verified	------------	2.5154	-----------------	AFR553C (Ashbya gossypii, 1E-261)	Double-strand break repair protein MRE11A (MRE11 homolog 1) (MRE11 meiotic recombination 11 homolog A)	Ataxia-telangiectasia-like disorder	GO:0000706 GO:0000723 GO:0000727 GO:0006281 GO:0006303 GO:0030437 GO:0042138 GO:0051037
YMR231W	-4	4/5	-4	4/5	PEP5	Component of CORVET tethering complex; peripheral vacuolar membrane protein required for protein trafficking and vacuole biogenesis; interacts with Pep7p	Verified	------------	0.932278	-----------------	ABL012C (Ashbya gossypii, 1E-261)	Vacuolar protein sorting 11 (hVPS11)	--------------------	GO:0006895 GO:0006904 GO:0042144 GO:0045324
YMR238W	-2	3/5	0	---	DFG5	Putative mannosidase, essential glycosylphosphatidylinositol (GPI)-anchored membrane protein required for cell wall biogenesis in bud formation, involved in filamentous growth, homologous to Dcw1p	Verified	------------	1.20219	-----------------	AFR530W (Ashbya gossypii, 1E-164)	-------------	--------------------	GO:0007117 GO:0007124 GO:0009272
YMR264W	0	---	-2	3/5	CUE1	Endoplasmic reticulum membrane protein that recruits the ubiquitin-conjugating enzyme Ubc7p to the ER where it functions in protein degradation; contains a CUE domain that binds ubiquitin to facilitate intramolecular monoubiquitination	Verified	------------	1.36448	-----------------	AER279W (Ashbya gossypii, 4E-30)	-------------	--------------------	GO:0030433 GO:0045184
YMR275C	-4	4/5	2	4/5	BUL1	Ubiquitin-binding component of the Rsp5p E3-ubiquitin ligase complex, functional homolog of Bul2p, disruption causes temperature-sensitive growth, overexpression causes missorting of amino acid permeases	Verified	------------	0.611527	-----------------	ABL131C (Ashbya gossypii, 1E-261)	-------------	--------------------	GO:0000001 GO:0000209 GO:0000209 GO:0006513
YMR319C	2	3/5	0	---	FET4	Low-affinity Fe(II) transporter of the plasma membrane	Verified	------------	0.378204	-----------------	SPBP26C9.03c (Schizosaccharomyces pombe, 3E-77)	-------------	--------------------	GO:0000040 GO:0015677 GO:0015680
YNL001W	-2	3/5	0	---	DOM34	Endoribonuclease; functions in no-go mRNA decay, protein translation to promote G1 progression and differentiation, required for meiotic cell division; similar to the eukaryotic Pelota	Verified	------------	0.685758	-----------------	AAL001W (Ashbya gossypii, 1E-123)	-------------	--------------------	GO:0006412 GO:0007124 GO:0007126 GO:0030437
YNL021W	-2	3/5	2	3/5	HDA1	Putative catalytic subunit of a class II histone deacetylase complex that also contains Hda2p and Hda3p; Hda1p interacts with the Hda2p-Hda3p subcomplex to form an active tetramer; deletion increases histone H2B, H3 and H4 acetylation	Verified	------------	1.00164	-----------------	orf19.2606 (Candida albicans, 1E-261)	Histone deacetylase 6 (HD6)	--------------------	GO:0001308 GO:0006325 GO:0006355 GO:0006476
YNL032W	0	---	2	4/5	SIW14	Tyrosine phosphatase that plays a role in actin filament organization and endocytosis; localized to the cytoplasm	Verified	------------	0.638271	-----------------	ADL204W (Ashbya gossypii, 5E-74)	-------------	--------------------	GO:0000723 GO:0006470 GO:0006897 GO:0006950 GO:0007015
YNL051W	-2	3/5	0	---	COG5	Component of the conserved oligomeric Golgi complex (Cog1p through Cog8p), a cytosolic tethering complex that functions in protein trafficking to mediate fusion of transport vesicles to Golgi compartments	Verified	------------	-------------------	-----------------	ADL241W (Ashbya gossypii, 9E-49)	-------------	--------------------	GO:0006891
YNL059C	-2	3/5	0	---	ARP5	Nuclear actin-related protein involved in chromatin remodeling, component of chromatin-remodeling enzyme complexes	Verified	------------	0.501138	-----------------	ADL253C (Ashbya gossypii, 1E-261)	-------------	--------------------	GO:0006338 GO:0006623
YNL064C	-2	3/5	-2	3/5	YDJ1	Protein chaperone involved in regulation of the HSP90 and HSP70 functions; involved in protein translocation across membranes; member of the DnaJ family	Verified	------------	1.77861	-----------------	ADL257C (Ashbya gossypii, 1E-128)	DnaJ homolog subfamily A member 2 (HIRA-interacting protein 4) (Cell cycle progression restoration gene 3 protein) (Dnj3)	--------------------	GO:0006458 GO:0006626 GO:0030433 GO:0042026 GO:0045047
YNL080C	-2	3/5	-2	4/5	EOS1	Protein involved in N-glycosylation; deletion mutation confers sensitivity to exidative stress and shows synthetic lethality with mutations in the spindle checkpoint genes BUB3 and MAD1; YNL080C is not an essential gene	Verified	------------	2.45353	-----------------	AER423C (Ashbya gossypii, 1E-63)	-------------	--------------------	GO:0006487 GO:0006979
YNL136W	-2	4/5	2	3/5	EAF7	Subunit of the NuA4 histone acetyltransferase complex, which acetylates the N-terminal tails of histones H4 and H2A	Verified	------------	0.981426	-----------------	AFR063W (Ashbya gossypii, 5E-24)	-------------	--------------------	GO:0006281 GO:0006357 GO:0016573
YNL147W	-4	4/5	-2	3/5	LSM7	Lsm (Like Sm) protein; part of heteroheptameric complexes (Lsm2p-7p and either Lsm1p or 8p): cytoplasmic Lsm1p complex involved in mRNA decay; nuclear Lsm8p complex part of U6 snRNP and possibly involved in processing tRNA, snoRNA, and rRNA	Verified	------------	2.20577	< internalization	AFR053C (Ashbya gossypii, 4E-28)	LSM7 homolog, U6 small nuclear RNA associated (S. cerevisiae) (LSM7)	--------------------	GO:0000398 GO:0000723 GO:0006402
YNL148C	-2	3/5	-2	3/5	ALF1	Alpha-tubulin folding protein, similar to mammalian cofactor B; Alf1p-GFP localizes to cytoplasmic microtubules; required for the folding of alpha-tubulin and may play an additional role in microtubule maintenance	Verified	------------	-------------------	-----------------	AFR054W (Ashbya gossypii, 2E-24)	Tubulin-specific chaperone B (Tubulin folding cofactor B) (Cytoskeleton associated protein 1) (Cytoskeleton-associated protein CKAPI)	--------------------	GO:0007023 GO:0007024
YNL155W	2	3/5	0	---	YNL155W	Putative protein of unknown function, contains DHHC domain, also predicted to have thiol-disulfide oxidoreductase active site	Uncharacterized	------------	1.20043	-----------------	AFR041C (Ashbya gossypii, 9E-44)	AN1-type zinc finger protein 1	--------------------	GO:0008150
YNL197C	0	---	-2	3/5	WHI3	RNA binding protein that sequesters CLN3 mRNA in cytoplasmic foci; cytoplasmic retention factor for Cdc28p and associated cyclins; regulates cell fate and dose-dependently regulates the critical cell size required for passage through Start	Verified	------------	0.814502	-----------------	ABL158C (Ashbya gossypii, 4E-46)	-------------	--------------------	GO:0001403 GO:0007124 GO:0008361 GO:0051220
YNL229C	-2	3/5	-2	3/5	URE2	Nitrogen catabolite repression transcriptional regulator that acts by inhibition of GLN3 transcription in good nitrogen source; altered form of Ure2p creates [URE3] prion	Verified	------------	-------------------	< internalization	ABL195C (Ashbya gossypii, 1E-139)	-------------	--------------------	GO:0000723 GO:0006808 GO:0010044 GO:0032447 GO:0042994
YNL241C	-2	3/5	0	---	ZWF1	Glucose-6-phosphate dehydrogenase (G6PD), catalyzes the first step of the pentose phosphate pathway; involved in adapting to oxidatve stress; homolog of the human G6PD which is deficient in patients with hemolytic anemia	Verified	------------	2.38407	-----------------	ABL206C (Ashbya gossypii, 1E-261)	Glucose-6-phosphate 1-dehydrogenase (EC 1.1.1.49) (G6PD)	Favism, Hemolytic anemia due to G6PD deficiency	GO:0006740 GO:0009051 GO:0042542 GO:0045013
YNL280C	-2	3/5	-6	4/5	ERG24	C-14 sterol reductase, acts in ergosterol biosynthesis; mutants accumulate the abnormal sterol ignosterol (ergosta-8,14 dienol), and are viable under anaerobic growth conditions but inviable on rich medium under aerobic conditions	Verified	------------	0.869535	-----------------	AFR346W (Ashbya gossypii, 1E-169)	Lamin B receptor (Integral nuclear envelope inner membrane protein) (LMN2R)	Greenberg dysplasia, Pelger-Huet anomaly	GO:0006696
YNL294C	2	3/5	2	4/5	RIM21	Component of the RIM101 pathway, has a role in cell wall construction and alkaline pH response; has similarity to A. nidulans PalH	Verified	------------	0.688851	-----------------	AEL202C (Ashbya gossypii, 1E-80)	-------------	--------------------	GO:0001403 GO:0009272 GO:0030437
YNL302C	-2	3/5	0	---	RPS19B	Protein component of the small (40S) ribosomal subunit, required for assembly and maturation of pre-40 S particles; mutations in human RPS19 are associated with Diamond Blackfan anemia; nearly identical to Rps19Ap	Verified	------------	-------------------	-----------------	YOL121C (Saccharomyces cerevisiae, 3E-70)	40S ribosomal protein S19	Anemia, Diamond-Blackfan	GO:0000056 GO:0006364 GO:0006412 GO:0042274
YNL325C	-2	4/5	-2	3/5	FIG4	Protein that forms a complex with Vac14p and is involved in turnover of PI3,5P2 (phosphatidylinositol 3,5-bisphosphate) after hyperosmotic shock; required for efficient mating; member of a protein family with a domain homologous to Sac1p	Verified	dubious ORF YNL324W overlaps 5' of gene	0.703789	-----------------	ADL195C (Ashbya gossypii, 1E-261)	SAC domain-containing protein 3	--------------------	GO:0000753
YNL329C	-2	3/5	0	---	PEX6	AAA-peroxin that heterodimerizes with AAA-peroxin Pex6p and participates in the recycling of peroxisomal signal receptor Pex5p from the peroxisomal membrane to the cystosol	Verified	------------	1.19825	-----------------	orf19.3573 (Candida albicans, 1E-261)	Peroxisome assembly factor 2 (PAF-2) (Peroxisomal-type ATPase 1) (Peroxin-6) (Peroxisomal biogenesis factor 6)	Peroxisomal biogenesis disorder, complementation group 4	GO:0001302 GO:0016562
YNR006W	-4	5/5	2	4/5	VPS27	Endosomal protein that forms a complex with Hse1p; required for recycling Golgi proteins, forming lumenal membranes and sorting ubiquitinated proteins destined for degradation; has Ubiquitin Interaction Motifs which bind ubiquitin (Ubi4p)	Verified	dubious ORF YNR005C overlaps 5' of gene	1.82629	-----------------	AFL176C (Ashbya gossypii, 1E-119)	Hepatocyte growth factor-regulated tyrosine kinase substrate (Protein pp110) (Hrs)	--------------------	GO:0006623 GO:0045053 GO:0045324
YNR023W	-4	4/5	-2	4/5	SNF12	73 kDa subunit of the SWI/SNF chromatin remodeling complex involved in transcriptional regulation; homolog of Rsc6p subunit of the RSC chromatin remodeling complex; deletion mutants are temperature-sensitive	Verified	------------	0.939339	-----------------	AAR060C (Ashbya gossypii, 5E-80)	SWI/SNF-related matrix-associated actin-dependent regulator of chromatin subfamily D member 1 (SWI/SNF complex 60 kDa subunit) (60 kDa BRG-1/Brm associated factor subunit A) (BRG1-associated factor 60A)	--------------------	GO:0006338
YNR051C	-2	3/5	0	---	BRE5	Ubiquitin protease cofactor, forms deubiquitination complex with Ubp3p that coregulates anterograde and retrograde transport between the endoplasmic reticulum and Golgi compartments; null is sensitive to brefeldin A	Verified	------------	0.477254	-----------------	ABR118C (Ashbya gossypii, 6E-51)	-------------	--------------------	GO:0016579
YNR052C	-4	4/5	-2	4/5	POP2	RNase of the DEDD superfamily, subunit of the Ccr4-Not complex that mediates 3' to 5' mRNA deadenylation	Verified	------------	0.875957	-----------------	ABR119C (Ashbya gossypii, 2E-95)	CCR4-NOT transcription complex subunit 8 (CCR4-associated factor 8) (CAF1-like protein) (CALIFp) (CAF2)	--------------------	GO:0000289 GO:0006357 GO:0006368
YOL004W	0	---	-2	3/5	SIN3	Component of the Sin3p-Rpd3p histone deacetylase complex, involved in transcriptional repression and activation of diverse processes, including mating-type switching and meiosis; involved in the maintenance of chromosomal integrity	Verified	------------	1.06834	-----------------	orf19.6011 (Candida albicans, 1E-261)	Paired amphipathic helix protein Sin3a (Transcriptional corepressor Sin3a) (Histone deacetylase complex subunit Sin3a)	--------------------	GO:0000122 GO:0000183 GO:0000723 GO:0006303 GO:0006348 GO:0016575 GO:0030466 GO:0045944
YOL018C	-2	3/5	0	---	TLG2	Syntaxin-like t-SNARE that forms a complex with Tlg1p and Vti1p and mediates fusion of endosome-derived vesicles with the late Golgi; binds Vps45p, which prevents Tlg2p degradation and also facilitates t-SNARE complex formation	Verified	------------	0.812629	-----------------	AEL026C (Ashbya gossypii, 1E-67)	Syntaxin-16 (Syn16)	--------------------	GO:0006906
YOL049W	-6	5/5	0	---	GSH2	Glutathione synthetase, catalyzes the ATP-dependent synthesis of glutathione (GSH) from gamma-glutamylcysteine and glycine; induced by oxidative stress and heat shock	Verified	------------	0.987558	-----------------	ACR284C (Ashbya gossypii, 1E-126)	Glutathione synthetase (EC 6.3.2.3) (Glutathione synthase) (GSH synthetase) (GSH-S)	5-oxoprolinuriaHemolytic anemia due to glutathione synthetase deficiency	GO:0006750 GO:0009408
YOL051W	-4	4/5	0	---	GAL11	Subunit of the RNA polymerase II mediator complex; associates with core polymerase subunits to form the RNA polymerase II holoenzyme; affects transcription by acting as target of activators and repressors	Verified	------------	0.556069	-----------------	ACR285C (Ashbya gossypii, 4E-51)	-------------	--------------------	GO:0000723 GO:0006366
YOL060C	-2	3/5	2	3/5	MAM3	Protein required for normal mitochondrial morphology, has similarity to hemolysins	Verified	------------	0.910359	-----------------	ADR312W (Ashbya gossypii, 1E-261)	-------------	--------------------	GO:0007005 GO:0030026
YOL072W	0	---	-2	3/5	THP1	Nuclear pore-associated protein, forms a complex with Sac3p that is involved in transcription and in mRNA export from the nucleus; contains a PAM domain implicated in protein-protein binding	Verified	------------	0.784116	-----------------	AER203C (Ashbya gossypii, 6E-79)	PCI domain-containing protein 2 (CSN12-like protein)	--------------------	GO:0000282 GO:0006283 GO:0006310 GO:0006368 GO:0006405
YOL075C	2	3/5	0	---	YOL075C	Putative ABC transporter	Uncharacterized	------------	0.597024	-----------------	orf19.4531 (Candida albicans, 1E-261)	ATP-binding cassette sub-family G member 8 (Sterolin-2)	Sitosterolemia	GO:0006810
YOL122C	2	5/5	-2	3/5	SMF1	Divalent metal ion transporter with a broad specificity for di-valent and tri-valent metals; post-translationally regulated by levels of metal ions; member of the Nramp family of metal transport proteins	Verified	------------	-------------------	-----------------	ADL159C (Ashbya gossypii, 1E-168)	Natural resistance-associated macrophage protein 2 (NRAMP 2) (Divalent metal transporter 1) (DMT1)	--------------------	GO:0006828
YOL148C	-4	4/5	0	---	SPT20	Subunit of the SAGA transcriptional regulatory complex, involved in maintaining the integrity of the complex	Verified	------------	-------------------	-----------------	AGR401W (Ashbya gossypii, 1E-107)	-------------	--------------------	GO:0016568 GO:0016573
YOL151W	-4	3/5	0	---	GRE2	NADPH-dependent methylglyoxal reductase (D-lactaldehyde dehydrogenase); stress induced (osmotic, ionic, oxidative, heat shock and heavy metals); regulated by the HOG pathway	Verified	------------	3.50168	-----------------	YDR541C (Saccharomyces cerevisiae, 1E-115)	-------------	--------------------	GO:0006950 GO:0009636
YOR026W	0	---	-2	3/5	BUB3	Kinetochore checkpoint WD40 repeat protein that localizes to kinetochores during prophase and metaphase, delays anaphase in the presence of unattached kinetochores; forms complexes with Mad1p-Bub1p and with Cdc20p, binds Mad2p and Mad3p	Verified	------------	0.702237	-----------------	AEL226W (Ashbya gossypii, 1E-48)	-------------	--------------------	GO:0007094
YOR030W	2	3/5	2	4/5	DFG16	Probable multiple transmembrane protein, involved in diploid invasive and pseudohyphal growth upon nitrogen starvation; required for accumulation of processed Rim101p	Verified	------------	0.787268	-----------------	AEL219W (Ashbya gossypii, 7E-43)	-------------	--------------------	GO:0007124 GO:0016485
YOR036W	-6	5/5	-2	3/5	PEP12	Target membrane receptor (t-SNARE) for vesicular intermediates traveling between the Golgi apparatus and the vacuole; controls entry of biosynthetic, endocytic, and retrograde traffic into the prevacuolar compartment; syntaxin	Verified	------------	0.840471	> internalization	ACR092C (Ashbya gossypii, 3E-43)	Syntaxin-12	--------------------	GO:0006896
YOR043W	-2	3/5	0	---	WHI2	Protein required, with binding partner Psr1p, for full activation of the general stress response, possibly through Msn2p dephosphorylation; regulates growth during the diauxic shift; negative regulator of G1 cyclin expression	Verified	------------	1.7835	> internalization	ACR082C (Ashbya gossypii, 3E-99)	-------------	--------------------	GO:0000723 GO:0006897 GO:0006950 GO:0007015 GO:0009408 GO:0009651 GO:0040008
YOR068C	-2	3/5	2	4/5	VAM10	Protein involved in vacuole morphogenesis; acts at an early step of homotypic vacuole fusion that is required for vacuole tethering	Verified	------------	0.874305	< internalization	---------------	-------------	--------------------	GO:0042144
YOR069W	-4	4/5	2	4/5	VPS5	Nexin-1 homolog required for localizing membrane proteins from a prevacuolar/late endosomal compartment back to the late Golgi apparatus; structural component of the retromer membrane coat complex; forms a retromer subcomplex with Vps17p	Verified	------------	1.43293	-----------------	ADR211W (Ashbya gossypii, 1E-115)	Sorting nexin-1	--------------------	GO:0042147 GO:0045053
YOR079C	-4	3/5	0	---	ATX2	Golgi membrane protein involved in manganese homeostasis; overproduction suppresses the sod1 (copper, zinc superoxide dismutase) null mutation	Verified	------------	0.898586	-----------------	ADR229C (Ashbya gossypii, 4E-22)	solute carrier family 39 (zinc transporter), member 9	--------------------	GO:0030026
YOR080W	-2	3/5	0	---	DIA2	Origin-binding F-box protein that forms an SCF ubiquitin ligase complex with Skp1p and Cdc53p; plays a role in DNA replication, involved in invasive and pseudohyphal growth	Verified	------------	1.12167	-----------------	ADR230W (Ashbya gossypii, 9E-39)	-------------	--------------------	GO:0001403 GO:0006260 GO:0016567
YOR089C	-2	3/5	0	---	VPS21	GTPase required for transport during endocytosis and for correct sorting of vacuolar hydrolases; localized in endocytic intermediates; detected in mitochondria; geranylgeranylation required for membrane association; mammalian Rab5 homolog	Verified	------------	0.824716	-----------------	ACL084C (Ashbya gossypii, 1E-72)	Ras-related protein Rab-5A.	--------------------	GO:0006623 GO:0006897
YOR106W	-4	4/5	-2	3/5	VAM3	Syntaxin-related protein required for vacuolar assembly; functions with Vam7p in vacuolar protein trafficking; member of the syntaxin family of proteins	Verified	------------	0.399172	< internalization	AFL232W (Ashbya gossypii, 5E-25)	-------------	--------------------	GO:0006896 GO:0006906
YOR132W	-2	3/5	2	3/5	VPS17	Subunit of the membrane-associated retromer complex essential for endosome-to-Golgi retrograde protein transport; peripheral membrane protein that assembles onto the membrane with Vps5p to promote vesicle formation	Verified	------------	1.74806	-----------------	AFR143C (Ashbya gossypii, 1E-139)	-------------	--------------------	GO:0042147
YOR141C	-4	3/5	0	---	ARP8	Nuclear actin-related protein involved in chromatin remodeling, component of chromatin-remodeling enzyme complexes	Verified	------------	1.29348	-----------------	AFR135W (Ashbya gossypii, 1E-261)	Actin-related protein 8	--------------------	GO:0006312 GO:0006338 GO:0006974
YOR219C	-2	3/5	0	---	STE13	Dipeptidyl aminopeptidase, Golgi integral membrane protein that cleaves on the carboxyl side of repeating -X-Ala- sequences, required for maturation of alpha factor, transcription is induced by a-factor	Verified	------------	1.58014	-----------------	ACR103C (Ashbya gossypii, 1E-261)	Dipeptidyl peptidase 4 (EC 3.4.14.5) (Dipeptidyl peptidase IV) (DPP IV) (T-cell activation antigen CD26) (TP103) (Adenosine deaminase complexing protein 2) (ADABP) [Contains: Dipeptidyl peptidase 4 membrane form (Dipeptidyl peptidase IV membrane form)	--------------------	GO:0007323
YOR221C	-2	3/5	0	---	MCT1	Predicted malonyl-CoA:ACP transferase, putative component of a type-II mitochondrial fatty acid synthase that produces intermediates for phospholipid remodeling	Verified	------------	0.880778	-----------------	ACR108C (Ashbya gossypii, 2E-33)	-------------	--------------------	GO:0006631 GO:0009060
YOR270C	0	---	-6	4/5	VPH1	Subunit a of vacuolar-ATPase V0 domain, one of two isoforms (Vph1p and Stv1p); Vph1p is located in V-ATPase complexes of the vacuole while Stv1p is located in V-ATPase complexes of the Golgi and endosomes	Verified	------------	0.521117	-----------------	SPAC16E8.07c (Schizosaccharomyces pombe, 1E-261)	Vacuolar proton translocating ATPase 116 kDa subunit a isoform 1 (V- ATPase 116-kDa isoform a1) (Clathrin-coated vesicle/synaptic vesicle proton pump 116 kDa subunit) (Vacuolar proton pump subunit 1) (Vacuolar adenosine triphosphatase subunit Ac116)	--------------------	GO:0006461 GO:0006797 GO:0007035
YOR275C	2	3/5	2	3/5	RIM20	Protein involved in proteolytic activation of Rim101p in response to alkaline pH; PalA/AIP1/Alix family member; interaction with the ESCRT-III subunit Snf7p suggests a relationship between pH response and multivesicular body formation	Verified	------------	0.666661	-----------------	AER342C (Ashbya gossypii, 1E-112)	Programmed cell death 6-interacting protein (PDCD6-interacting protein) (ALG-2 interacting protein 1) (Hp95)	--------------------	GO:0001403 GO:0006508 GO:0009268 GO:0016485 GO:0030435
YOR322C	-4	4/5	0	---	LDB19	Protein of unknown function involved in maintenance of proper telomere length; null mutant shows a reduced affinity for the alcian blue dye suggesting a decreased net negative charge of the cell surface	Verified	------------	0.544579	-----------------	ACR291C (Ashbya gossypii, 1E-121)	-------------	--------------------	GO:0000723
YOR323C	-4	4/5	0	---	PRO2	Gamma-glutamyl phosphate reductase, catalyzes the second step in proline biosynthesis	Verified	------------	0.680859	-----------------	ADR351C (Ashbya gossypii, 1E-172)	Delta 1-pyrroline-5-carboxylate synthetase (P5CS) (Aldehyde dehydrogenase 18 family member A1) [Includes: Glutamate 5-kinase (EC 2.7.2.11) (Gamma-glutamyl kinase) (GK); Gamma-glutamyl phosphate reductase (GPR)	P5CS deficiency	GO:0006561
YOR332W	-4	5/5	-4	5/5	VMA4	Subunit E of the eight-subunit V1 peripheral membrane domain of the vacuolar H+-ATPase (V-ATPase), an electrogenic proton pump found throughout the endomembrane system; required for the V1 domain to assemble onto the vacuolar membrane	Verified	dubious ORF YOR331C overlaps 5' of gene	1.24376	< internalization	ADR358W (Ashbya gossypii, 5E-52)	Vacuolar ATP synthase subunit E (EC 3.6.3.14) (V-ATPase E subunit) (Vacuolar proton pump E subunit) (V-ATPase 31 kDa subunit) (P31)	--------------------	GO:0007035
YOR357C	-2	3/5	2	3/5	SNX3	Sorting nexin required to maintain late-Golgi resident enzymes in their proper location by recycling molecules from the prevacuolar compartment; contains a PX domain and sequence similarity to human Snx3p	Verified	------------	1.16733	-----------------	ADR390C (Ashbya gossypii, 3E-48)	Sorting nexin-11	--------------------	GO:0008104
YPL002C	-4	4/5	2	5/5	SNF8	Component of the ESCRT-II complex, which is involved in ubiquitin-dependent sorting of proteins into the endosome; appears to be functionally related to SNF7; involved in glucose derepression	Verified	------------	1.09944	< internalization	AGL002C (Ashbya gossypii, 1E-77)	Vacuolar sorting protein SNF8 (ELL-associated protein of 30 kDa)	--------------------	GO:0000433 GO:0000723 GO:0006623 GO:0043162
YPL031C	-6	5/5	-2	5/5	PHO85	Cyclin-dependent kinase, with ten cyclin partners; involved in environmental stress response; in phosphate-rich conditions, Pho85p-Pho80p complex phosphorylates Pho4p which in turn represses PHO5	Verified	------------	1.79388	-----------------	AGL242C (Ashbya gossypii, 1E-139)	-------------	--------------------	GO:0000723 GO:0005977 GO:0006468 GO:0007049 GO:0042493
YPL042C	-4	4/5	0	---	SSN3	Cyclin-dependent protein kinase, component of RNA polymerase II holoenzyme; involved in phosphorylation of the RNA polymerase II C-terminal domain; involved in glucose repression	Verified	------------	0.33975	-----------------	AGL249C (Ashbya gossypii, 1E-179)	Cell division protein kinase 8 (EC 2.7.1.37) (Protein kinase K35)	--------------------	GO:0000122 GO:0000723 GO:0006468 GO:0007126 GO:0045449
YPL045W	-4	3/5	-2	4/5	VPS16	Subunit of the vacuole fusion and protein sorting HOPS complex and the CORVET tethering complex; part of the Class C Vps complex essential for membrane docking and fusion at Golgi-to-endosome and endosome-to-vacuole protein transport stages	Verified	------------	0.939822	< internalization	AGL252W (Ashbya gossypii, 1E-178)	Vacuolar protein sorting 16 (hVPS16)	--------------------	GO:0006623 GO:0006895 GO:0007033 GO:0042144 GO:0045324
YPL051W	-2	3/5	0	---	ARL3	GTPase of the Ras superfamily required to recruit Arl1p to the Golgi; similar to ADP-ribosylation factor	Verified	------------	0.871709	< internalization	AGL261W (Ashbya gossypii, 1E-82)	ARF-related protein 1 (ARP)	--------------------	GO:0006886 GO:0043001
YPL055C	-4	5/5	0	---	LGE1	Protein of unknown function; null mutant forms abnormally large cells	Verified	------------	1.36573	-----------------	ADR060C (Ashbya gossypii, 2E-10')	-------------	--------------------	GO:0006513 GO:0008361 GO:0016571 GO:0016574
YPL065W	-4	3/5	2	4/5	VPS28	Component of the ESCRT-I complex, which is involved in ubiquitin-dependent sorting of proteins into the endosome; involved in transport of precursors for soluble vacuolar hydrolases from the late endosome to the vacuole	Verified	------------	0.655984	-----------------	ADR043W (Ashbya gossypii, 2E-60)	VPS28 protein homolog	--------------------	GO:0000723 GO:0006612 GO:0006623 GO:0043162
YPL084W	-4	5/5	2	4/5	BRO1	Cytoplasmic class E vacuolar protein sorting (VPS) factor that coordinates deubiquitination in the multivesicular body (MVB) pathway by recruiting Doa4p to endosomes	Verified	------------	0.871631	< internalization	AGR204W (Ashbya gossypii, 1E-261)	-------------	--------------------	GO:0000723 GO:0006511 GO:0007034 GO:0007584 GO:0016579 GO:0043328
YPL091W	-4	4/5	0	---	GLR1	Cytosolic and mitochondrial glutathione oxidoreductase, converts oxidized glutathione to reduced glutathione	Verified	------------	-------------------	-----------------	AGR196W (Ashbya gossypii, 1E-261)	Glutathione reductase, mitochondrial precursor (EC 1.8.1.7) (GR) (GRase)	Hemolytic anemia due to glutathione reductase deficiency	GO:0006979
YPL097W	-2	4/5	0	---	MSY1	Mitochondrial tyrosyl-tRNA synthetase	Verified	------------	0.761746	-----------------	ABR192W (Ashbya gossypii, 1E-138)	Tyrosyl-tRNA synthetase, mitochondrial precursor	--------------------	GO:0006437
YPL099C	-4	3/5	0	---	YPL099C	Putative protein of unknown function; the authentic, non-tagged protein is detected in highly purified mitochondria in high-throughput studies	Uncharacterized	------------	1.70498	-----------------	ABR190C (Ashbya gossypii, 3E-19)	-------------	--------------------	GO:0008150
YPL101W	-2	4/5	0	---	ELP4	Subunit of Elongator complex, which is required for modification of wobble nucleosides in tRNA; required for Elongator structural integrity	Verified	------------	0.936396	-----------------	ABR188W (Ashbya gossypii, 1E-100)	elongation protein 4 homolog	--------------------	GO:0006357 GO:0006400
YPL120W	-4	4/5	2	5/5	VPS30	Protein that forms a membrane-associated complex with Apg14p that is essential for autophagy; involved in a retrieval step of the carboxypeptidase Y receptor, Vps10p, to the late Golgi from the endosome; involved in vacuolar protein sorting	Verified	------------	0.947452	-----------------	ACR154W (Ashbya gossypii, 7E-84)	Beclin-1 (Coiled-coil myosin-like BCL2-interacting protein) (Protein GT197)	--------------------	GO:0006623 GO:0006914
YPL121C	-2	3/5	0	---	MEI5	Meiosis specific protein involved in DMC1-dependent meiotic recombination, forms heterodimer with Sae3p; proposed to be an assembly factor for Dmc1p	Verified	------------	1.21337	-----------------	ADL276W (Ashbya gossypii, 2E-18)	-------------	--------------------	GO:0000707 GO:0007131
YPL123C	-4	4/5	0	---	RNY1	RNAse; member of the T(2) family of endoribonucleases	Verified	------------	0.724978	-----------------	orf19.3926 (Candida albicans, 3E-64)	-------------	--------------------	GO:0000902
YPL129W	-4	4/5	0	---	TAF14	Subunit of TFIID, TFIIF, INO80, SWI/SNF, and NuA3 complexes, involved in RNA polymerase II transcription initiation and in chromatin modification; contains a YEATS domain	Verified	------------	0.849817	-----------------	ACR099C (Ashbya gossypii, 4E-95)	-------------	--------------------	GO:0000114 GO:0006338 GO:0006367 GO:0016573
YPL148C	-2	3/5	0	---	PPT2	Phosphopantetheine:protein transferase (PPTase), activates mitochondrial acyl carrier protein (Acp1p) by phosphopantetheinylation	Verified	------------	0.828021	-----------------	ACR129W (Ashbya gossypii, 6E-11)	-------------	--------------------	GO:0018065
YPL162C	-2	3/5	0	---	YPL162C	Putative protein of unknown function; green fluorescent protein (GFP)-fusion protein localizes to the membrane of vacuole with cell cycle-correlated morphology	Uncharacterized	------------	0.691072	-----------------	AAL091C (Ashbya gossypii, 3E-72)	Transmembrane protein 110 (TMEM110)	--------------------	GO:0008150
YPL166W	-2	3/5	0	---	ATG29	Protein specifically required for autophagy; may function in autophagosome formation at the pre-autophagosomal structure in collaboration with other autophagy proteins	Verified	------------	1.30942	-----------------	AAL098W (Ashbya gossypii, 2-14)	-------------	--------------------	GO:0006914
YPL176C	-2	3/5	2	3/5	TRE1	Plasma membrane protein that binds to Bsd2p and regulates ubiquitylation and vacuolar degradation of the metal transporter Smf1p; function is redundant with that of Tre2p; has similarity to transferrin receptors	Verified	------------	-------------------	-----------------	YOR256C (Saccharomyces cerevisiae, 1E-179)	-------------	--------------------	GO:0006511
YPL179W	0	---	-2	4/5	PPQ1	Putative protein serine/threonine phosphatase; null mutation enhances efficiency of translational suppressors	Verified	------------	1.3571	-----------------	AFL051W (Ashbya gossypii, 1E-148)	-------------	--------------------	GO:0006417 GO:0006470
YPL181W	-2	4/5	-2	3/5	CTI6	Protein that relieves transcriptional repression by binding to the Cyc8p-Tup1p corepressor and recruiting the SAGA complex to the repressed promoter; contains a PHD finger domain	Verified	------------	2.62899	-----------------	AFL052C (Ashbya gossypii, 5E-49)	-------------	--------------------	GO:0016575 GO:0045941
YPL187W	-2	3/5	0	---	MF(ALPHA)1	Mating pheromone alpha-factor, made by alpha cells; interacts with mating type a cells to induce cell cycle arrest and other responses leading to mating; also encoded by MF(ALPHA)2, although MF(ALPHA)1 produces most alpha-factor	Verified	------------	-------------------	-----------------	YGL089C (Saccharomyces cerevisiae, 1E-33)	-------------	--------------------	GO:0000750
YPL188W	-2	3/5	0	---	POS5	Mitochondrial NADH kinase, phosphorylates NADH; also phosphorylates NAD(+) with lower specificity; required for the response to oxidative stress	Verified	------------	1.08111	-----------------	AFL063W (Ashbya gossypii, 6E-99)	-------------	--------------------	GO:0006741 GO:0006979
YPL195W	0	---	-2	4/5	APL5	Delta adaptin-like subunit of the clathrin associated protein complex (AP-3); functions in transport of alkaline phosphatase to the vacuole via the alternate pathway, suppressor of loss of casein kinase 1 function	Verified	------------	0.48438	-----------------	AFL076W (Ashbya gossypii, 1E-261)	Adapter-related protein complex 3 delta 1 subunit (Delta-adaptin 3) (AP-3 complex delta subunit) (Delta-adaptin)	--------------------	GO:0006896 GO:0016192
YPL234C	-2	4/5	-2	4/5	TFP3	Vacuolar ATPase V0 domain subunit c', involved in proton transport activity; hydrophobic integral membrane protein (proteolipid) containing four transmembrane segments; N and C termini are in the vacuolar lumen	Verified	------------	0.63724	-----------------	AFL141C (Ashbya gossypii, 3E-51)	-------------	--------------------	GO:0007035
YPL254W	-6	5/5	0	---	HFI1	Adaptor protein required for structural integrity of the SAGA complex, a histone acetyltransferase-coactivator complex that is involved in global regulation of gene expression through acetylation and transcription functions	Verified	------------	1.50899	-----------------	AFL171W (Ashbya gossypii, 1E-120)	-------------	--------------------	GO:0000723 GO:0006366 GO:0016568 GO:0016573
YPL260W	2	4/5	0	---	YPL260W	Putative substrate of cAMP-dependent protein kinase (PKA); green fluorescent protein (GFP)-fusion protein localizes to the cytoplasm and nucleus; YPL260W is not an essential gene	Uncharacterized	------------	3.5353	-----------------	ADL019W (Ashbya gossypii, 1E-140)	-------------	--------------------	GO:0008150
YPR024W	-2	3/5	0	---	YME1	Subunit, with Mgr1p, of the mitochondrial inner membrane i-AAA protease complex, which is responsible for degradation of unfolded or misfolded mitochondrial gene products; mutation causes an elevated rate of mitochondrial turnover	Verified	------------	1.05047	-----------------	AGL274W (Ashbya gossypii, 1E-261)	ATP-dependent metalloprotease YME1L1 (EC 3.4.24.-) (YME1-like protein 1) (ATP-dependent metalloprotease FtsH1) (Meg-4) (Presenilin- associated metalloprotease) (PAMP)	--------------------	GO:0007005
YPR036W	-4	3/5	-4	3/5	VMA13	Subunit H of the eight-subunit V1 peripheral membrane domain of the vacuolar H+-ATPase (V-ATPase), an electrogenic proton pump found throughout the endomembrane system; serves as an activator or a structural stabilizer of the V-ATPase	Verified	------------	0.758062	-----------------	ACR181C (Ashbya gossypii, 1E-124)	-------------	--------------------	GO:0007035
YPR065W	-4	4/5	0	---	ROX1	Heme-dependent repressor of hypoxic genes; contains an HMG domain that is responsible for DNA bending activity	Verified	dubious ORF YPR064W is upstream to gene	1.05875	-----------------	orf19.2823 (Candida albicans, 1E-12)	-------------	--------------------	GO:0000122
YPR124W	-2	4/5	-2	3/5	CTR1	High-affinity copper transporter of the plasma membrane, mediates nearly all copper uptake under low copper conditions; transcriptionally induced at low copper levels and degraded at high copper levels	Verified	dubious ORF YPR123C upstream to gene	0.392852	-----------------	AAR030W (Ashbya gossypii, 3E-55)	-------------	--------------------	GO:0015677
YPR131C	-2	3/5	0	---	NAT3	Catalytic subunit of the NatB N-terminal acetyltransferase, which catalyzes acetylation of the amino-terminal methionine residues of all proteins beginning with Met-Asp or Met-Glu and of some proteins beginning with Met-Asn or Met-Met	Verified	------------	1.18732	-----------------	ADR038C (Ashbya gossypii, 3E-64)	N-acetyltransferase 5	--------------------	GO:0000001 GO:0000723 GO:0007010 GO:0017196
YPR133W-A	-2	3/5	0	---	TOM5	Small mitochondrial outer membrane protein crucial to a binding relay for the import of proteins into mitochondria; subunit on the outer mouth of the TOM channel that accepts precursors from the receptors Tom20p and Tom22p	Verified	------------	-------------------	-----------------	AAR106C (Ashbya gossypii, 1E-6)	-------------	--------------------	GO:0030150
YPR135W	-4	4/5	0	---	CTF4	Chromatin-associated protein, required for sister chromatid cohesion; interacts with DNA polymerase alpha (Pol1p) and may link DNA synthesis to sister chromatid cohesion	Verified	------------	1.0611	> internalization	AAR103C (Ashbya gossypii, 1E-261)	WD repeat and HMG-box DNA binding protein 1 (Acidic nucleoplasmic DNA- binding protein 1) (And-1)	--------------------	GO:0001302 GO:0006261 GO:0006281 GO:0007064
YPR139C	0	---	2	4/5	VPS66	Cytoplasmic protein of unknown function involved in vacuolar protein sorting.	Verified	------------	0.609411	< internalization	AGR255W (Ashbya gossypii, 3E-26)	-------------	--------------------	GO:0006623
YPR153W	0	---	-2	3/5	YPR153W	Putative protein of unknown function	Uncharacterized	------------	1.26566	-----------------	AFR319W (Ashbya gossypii, 1E-18)	-------------	--------------------	GO:0008150
YPR163C	-2	3/5	0	---	TIF3	Translation initiation factor eIF-4B, has RNA annealing activity; contains an RNA recognition motif and binds to single-stranded RNA	Verified	------------	0.857447	-----------------	ABR179C (Ashbya gossypii, 2E-73)	Eukaryotic translation initiation factor 4B (eIF-4B)	--------------------	GO:0006412 GO:0006413
YPR173C	-2	4/5	2	5/5	VPS4	AAA-type ATPase that is regulated by Vta1p; required for late endosome to vacuole transport; catalyzes the release of an endosomal membrane-associated class E VPS protein complex; regulates cellular sterol metabolism	Verified	------------	0.959357	< internalization	AEL265W (Ashbya gossypii, 1E-261)	Vacuolar sorting protein 4b (SKD1 protein)	--------------------	GO:0016125 GO:0032511 GO:0045053 GO:0045324

## Sheet: Legend
(*) Metal tolerance scores
0	no phenotype
2	resistance
-2	low-sensitivity (LS)
-4	medium-sensitivity (MS)
-6	high-sensitivity (HS)
(*) See ‘Materials and methods’ and Fig. S1B and C in Additional data file 1 for their experimental definition
(#) "Scoring rate" is the number of times a given phenotype was observed in the five independent replicates
