# Supplementary material for: Membrane transporters and protein traffic networks differentially affecting metal tolerance: a genomic phenotyping study in yeast
Source: Genome Biol. 2008 Apr 7;9(4):R67. doi: 10.1186/gb-2008-9-4-r67 (PMC2643938; doi:10.1186/gb-2008-9-4-r67)
Supplement: Additional data file 7 — this document reports the metal sensitivity or resistance phenotypes of the 388 mutant strains with an altered cadmium/nickel tolerance, exposed to sublethal concentrations of mercury, arsenite, cobalt, zinc, and iron. [file gb-2008-9-4-r67-S7.xls]

## Sheet: Additional file 7
Additional data file 7 – Multimetal screen database
ORF (§)	Cd (*)	Hg (*)	As (*)	Co (*)	Ni (*)	Zn (*)	Fe (*)
YBR127C	-4	-4	-2	-4	-4	-4	-2
YDL185W	-6	-4	-2	-6	-2	-2	-4
YEL027W	-4	-2	-4	-6	-4	-6	-2
YEL051W	-4	-4	-4	-4	-2	-4	-2
YGL173C	-4	-6	-4	-4	-2	-2	-2
YGR020C	-4	-4	-2	-6	-4	-2	-2
YGR105W	-4	-4	-4	-4	-4	-2	-4
YHR039C-A	-2	-4	-4	-4	-4	-4	-2
YHR060W	-4	-6	-2	-6	-4	-4	-4
YJL117W	-4	-4	-4	-2	-2	-2	-4
YKL080W	-4	-4	-4	-4	-4	-4	-4
YKL119C	-4	-6	-4	-4	-2	-4	-4
YLR087C	-4	-4	-2	-2	-2	-4	-2
YLR148W	-6	-4	-2	-4	-2	-4	-2
YMR202W	-2	-2	-4	-2	-4	-4	-2
YMR231W	-4	-2	-4	-4	-4	-2	-4
YNL280C	-2	-6	-4	-6	-6	-4	-4
YNR052C	-4	-4	-2	-4	-2	-2	-2
YOR036W	-6	-2	-4	-4	-2	-2	-2
YOR332W	-4	-4	-4	-4	-4	-4	-4
YPL234C	-2	-4	-2	-6	-2	-4	-4
YHR026W	0	-2	-4	-2	-2	-4	-4
YDR027C	-2	-2	-6	-4	0	-2	-2
YLR268W	-4	-4	-4	-4	0	-4	-2
YAL002W	-4	0	-2	-2	2	2	-2
YAL021C	-4	-2	-2	-2	-2	-2	0
YBL058W	-6	-2	-2	-2	-4	-2	0
YBL079W	-6	-2	-4	-4	-4	-4	0
YCL005W-A	-4	-4	-4	-4	-6	-2	0
YDL006W	-2	-2	0	-4	-2	-4	-2
YER145C	-4	-2	-2	-4	-4	-4	0
YFR019W	-4	-2	-4	0	-6	-2	-4
YGL071W	-6	-4	-2	-4	-6	-4	0
YGL148W	-2	-4	-4	0	2	2	-4
YGL212W	-4	-2	0	-2	-4	-6	-2
YGR092W	-4	-2	-4	-4	-4	-2	0
YIL039W	-4	-2	-4	-2	2	-4	0
YJL095W	-4	-4	0	-2	-2	-4	-4
YJL176C	-4	-4	0	-4	-2	-2	-2
YKL006W	-2	-2	-2	-4	-4	-2	0
YLR447C	-4	-4	-4	-4	-6	-4	0
YML008C	-4	-4	-4	-2	-2	-2	0
YML112W	-2	-4	-2	-2	-4	-2	0
YNL064C	-2	-2	-2	-2	-2	-2	0
YNR006W	-4	-2	-2	-4	2	-4	0
YPL031C	-6	-4	-4	-4	-2	-2	0
YPL045W	-4	-6	-2	-4	-2	-2	0
YPL084W	-4	-2	-4	-2	2	-2	0
YMR123W	0	0	-2	-4	-4	-4	-2
YOR270C	0	-2	0	-2	-6	-2	-2
YCR048W	-2	0	-4	-2	0	-2	-2
YDR323C	-4	-2	-4	0	0	-2	-2
YHR021C	-4	-2	0	-4	0	-2	-4
YJR104C	-6	-2	-2	-6	0	-4	0
YJR139C	-4	0	-2	-2	0	-2	-2
YKL212W	-2	-2	-4	0	0	-4	-2
YLR320W	-2	-2	-2	-4	0	-2	0
YOL018C	-2	0	-2	-2	0	-4	-2
YCR077C	-4	-2	0	-2	-2	-4	0
YDL020C	-4	-2	-2	-4	-2	0	0
YDL047W	-6	2	0	0	2	2	2
YDR080W	-4	0	-2	0	-4	-4	-2
YGR155W	-6	-4	-2	-2	-2	0	0
YGR260W	-4	0	-4	2	2	0	-2
YHR030C	-2	-4	0	0	-2	-4	-2
YJL012C	2	0	2	2	2	-4	0
YKL139W	-6	-2	0	0	-4	-2	-2
YLR025W	-6	0	-4	-4	2	-2	0
YLR417W	-4	0	-4	-2	2	-2	0
YMR021C	-2	-2	-2	-4	-2	0	0
YMR058W	-2	-2	0	-4	-4	-2	0
YNR023W	-4	-4	-2	-4	-2	0	0
YPL120W	-4	0	-2	2	2	2	0
YPR036W	-4	0	-4	-4	-4	-6	0
YPR124W	-2	0	-2	-2	-2	-4	0
YCR002C	0	-2	-4	0	-4	0	-2
YER072W	0	0	2	2	2	-4	0
YGL070C	0	-2	-2	-2	-2	0	0
YHR151C	0	0	-4	0	-2	-2	-2
YJR033C	0	0	0	-2	-2	-4	-4
YOR026W	0	-2	-4	-2	-2	0	0
YPR139C	0	-4	0	0	2	-4	-2
YPR153W	0	-2	-4	0	-2	-2	0
YBR298C	-4	-2	-2	0	0	-2	0
YDR137W	-4	-2	-2	0	0	-4	0
YEL046C	-2	-2	-4	0	0	-2	0
YGL095C	-4	0	0	-4	0	-2	-2
YGR252W	-4	-4	-4	-4	0	0	0
YJL136C	-4	-2	0	0	0	-4	-2
YJL183W	-2	-4	0	-2	0	-4	0
YKR019C	-2	-2	0	-2	0	-2	0
YLR182W	-2	-2	0	-4	0	-2	0
YLR362W	-4	-2	-2	-4	0	0	0
YML007W	-4	-2	-4	0	0	-2	0
YMR038C	-4	-2	-2	-2	0	0	0
YMR319C	2	2	0	2	0	2	0
YOL051W	-4	-4	-2	-2	0	0	0
YOR079C	-4	0	-2	2	0	-2	0
YOR141C	-4	-4	-2	-2	0	0	0
YOR323C	-4	-2	-4	0	0	-2	0
YPL121C	-2	-4	-2	0	0	-4	0
YPL129W	-4	-4	-4	0	0	-4	0
YPL254W	-6	-4	-4	-6	0	0	0
YPR133W-A	-2	-2	-4	0	0	-4	0
YAL026C	-2	0	-2	-4	-2	0	0
YBL007C	-2	-2	-4	0	-2	0	0
YBL025W	-4	-2	0	-4	-2	0	0
YBR021W	-4	0	-4	0	2	2	0
YBR103W	2	0	2	2	2	0	0
YBR289W	-2	-4	0	-4	-2	0	0
YDL077C	-4	0	0	0	-2	-4	-4
YDR069C	-6	-2	0	-4	2	0	0
YDR207C	-2	-2	-2	0	-2	0	0
YDR432W	-4	-4	0	-2	-2	0	0
YGL045W	2	0	-2	0	2	2	0
YGL244W	-4	-2	0	0	-4	-2	0
YGR167W	-4	0	-2	-2	-2	0	0
YHL027W	2	0	-4	0	2	2	0
YJR102C	-6	0	-2	-2	2	0	0
YKR001C	-4	0	0	-2	2	-2	0
YKR035W-A	-4	0	0	-4	2	0	-2
YLR027C	-4	0	-4	0	2	2	0
YLR360W	-4	0	-2	2	2	0	0
YMR077C	-2	-2	0	-4	2	0	0
YMR154C	2	0	0	2	2	2	0
YMR275C	-4	0	-4	2	2	0	0
YNL229C	-2	0	-4	-2	-2	0	0
YNL294C	2	0	-2	0	2	2	0
YNL325C	-2	0	-4	0	-2	-2	0
YOL060C	-2	0	0	2	2	2	0
YOL122C	2	2	2	0	-2	0	0
YOR106W	-4	-2	0	0	-2	-2	0
YOR275C	2	0	-2	0	2	2	0
YOR357C	-2	-2	0	2	2	0	0
YPL002C	-4	0	-2	-2	2	0	0
YPL065W	-4	0	-2	-2	2	0	0
YPR173C	-2	0	0	-4	2	-4	0
YBR106W	0	0	-2	-2	-4	0	0
YBR119W	0	0	2	-2	-2	0	0
YBR255W	0	-2	0	0	-2	-2	0
YDR270W	0	-2	0	-4	-4	0	0
YDR486C	0	-2	0	2	2	0	0
YER123W	0	0	0	-2	-4	-2	0
YGR261C	0	0	0	0	-2	-2	-2
YKR028W	0	0	0	2	2	2	0
YKR072C	0	0	2	0	2	-4	0
YNL032W	0	-2	0	2	2	0	0
YOL004W	0	0	-4	-2	-2	0	0
YPL179W	0	0	0	-2	-2	-4	0
YPL195W	0	0	0	0	-2	-2	-2
YBR078W	-2	-2	-4	0	0	0	0
YBR279W	-4	-4	0	0	0	-4	0
YBR301W	-2	-2	-4	0	0	0	0
YCL001W-A	-2	-2	-4	0	0	0	0
YCL016C	-2	-2	-4	0	0	0	0
YCR026C	-2	-2	-4	0	0	0	0
YCR045C	-4	-2	-4	0	0	0	0
YCR051W	-2	-2	-2	0	0	0	0
YCR068W	-2	-2	-2	0	0	0	0
YCR079W	-4	-2	-4	0	0	0	0
YDL005C	-6	0	0	-4	0	2	0
YDR017C	-4	-2	0	0	0	-4	0
YDR135C	-6	-4	-4	0	0	0	0
YDR174W	-2	-2	2	0	0	0	0
YDR176W	-2	-4	-2	0	0	0	0
YDR369C	-4	-2	-2	0	0	0	0
YDR388W	-2	-2	-2	0	0	0	0
YDR448W	-2	-4	-2	0	0	0	0
YDR495C	-4	0	-2	0	0	-4	0
YER083C	-4	-2	0	0	0	-2	0
YER111C	-2	0	0	0	0	-4	-2
YER155C	-4	-2	-2	0	0	0	0
YFR010W	-2	-2	-4	0	0	0	0
YGL058W	-2	-2	0	0	0	-2	0
YHR013C	-4	-2	-4	0	0	0	0
YHR050W	2	2	0	2	0	0	0
YHR091C	2	2	0	0	0	-2	0
YJL101C	-6	-6	-2	0	0	0	0
YJR040W	-2	-2	0	0	0	-4	0
YKL003C	2	0	-4	2	0	0	0
YKR020W	-2	0	-4	0	0	-6	0
YLL040C	-2	-2	-2	0	0	0	0
YMR164C	-4	-4	0	0	0	-4	0
YMR238W	-2	-2	0	-2	0	0	0
YOL148C	-4	-4	0	0	0	-2	0
YOL151W	-4	-2	-2	0	0	0	0
YOR322C	-4	-2	-4	0	0	0	0
YPL042C	-4	-2	-2	0	0	0	0
YPR163C	-2	-2	-4	0	0	0	0
YAL007C	2	0	0	0	2	2	0
YBR069C	2	0	0	0	2	2	0
YBR081C	-4	0	0	-4	2	0	0
YCL008C	-2	0	-2	0	2	0	0
YCL058W-A	2	0	2	0	2	0	0
YCR081W	-4	0	0	2	2	0	0
YDL100C	-2	0	-2	0	-2	0	0
YDR089W	2	0	0	2	2	0	0
YDR129C	-2	0	-4	0	-2	0	0
YER151C	-2	-2	0	0	-2	0	0
YGL168W	-2	0	-4	0	-2	0	0
YGR089W	-2	0	0	2	2	0	0
YHR012W	-2	0	0	0	2	-2	0
YIL090W	-4	0	0	0	-2	-2	0
YIR033W	-4	0	0	-4	-6	0	0
YJL053W	-4	0	0	2	2	0	0
YKL002W	-4	0	0	0	2	-2	0
YKL041W	-4	0	0	0	2	-4	0
YLR119W	-4	0	-4	0	2	0	0
YLR330W	2	0	-4	0	2	0	0
YLR386W	-4	-2	0	0	-4	0	0
YML103C	-2	0	0	-2	-2	0	0
YMR022W	-2	0	0	-2	-2	0	0
YMR063W	2	0	0	0	2	2	0
YNL080C	-2	0	0	-4	-2	0	0
YNL147W	-4	-2	0	0	-2	0	0
YNL148C	-2	0	-4	0	-2	0	0
YOR030W	2	0	0	0	2	2	0
YOR069W	-4	0	0	2	2	0	0
YPL176C	-2	0	0	2	2	0	0
YAL040C	0	0	0	2	2	0	0
YAL047C	0	-2	0	0	-4	0	0
YBR288C	0	0	0	0	-4	-2	0
YDL116W	0	0	0	-2	-2	0	0
YDR159W	0	0	-2	0	-2	0	0
YHR167W	0	0	-4	0	-4	0	0
YIR023W	0	0	0	0	2	2	0
YJL024C	0	0	0	0	-4	-4	0
YJL056C	0	0	0	-2	-2	0	0
YJL080C	0	0	-2	0	-2	0	0
YJR117W	0	0	0	-2	-2	0	0
YMR010W	0	0	0	-2	-2	0	0
YMR060C	0	0	0	-2	-2	0	0
YMR264W	0	0	0	-2	-2	0	0
YNL197C	0	0	0	-2	-2	0	0
YOL072W	0	0	0	-2	-2	0	0
YAL042W	-2	0	2	0	0	0	0
YAL059W	2	0	2	0	0	0	0
YBL051C	-2	0	-2	0	0	0	0
YBR036C	-4	0	0	0	0	0	-2
YBR128C	-4	-4	0	0	0	0	0
YBR166C	-2	-4	0	0	0	0	0
YBR296C	-2	-2	0	0	0	0	0
YCR084C	-4	-2	0	0	0	0	0
YCR087C-A	-2	-2	0	0	0	0	0
YDL067C	-4	-2	0	0	0	0	0
YDL074C	-4	-2	0	0	0	0	0
YDL203C	-2	0	-2	0	0	0	0
YDR140W	-2	0	0	0	0	-2	0
YDR317W	-2	0	0	0	0	-2	0
YDR423C	-2	-2	0	0	0	0	0
YDR500C	-4	-2	0	0	0	0	0
YFL031W	-2	0	0	0	0	-2	0
YFR036W	-6	0	-4	0	0	0	0
YGL016W	2	2	0	0	0	0	0
YHL011C	-4	0	0	-2	0	0	0
YHR100C	-2	0	-2	0	0	0	0
YHR178W	2	2	0	0	0	0	0
YHR191C	-2	0	-4	0	0	0	0
YIL065C	-2	0	-2	0	0	0	0
YIL122W	-2	0	2	0	0	0	0
YIL158W	-2	-2	0	0	0	0	0
YJL128C	-4	0	-4	0	0	0	0
YJR122W	-2	-4	0	0	0	0	0
YKL175W	2	2	0	0	0	0	0
YKL213C	-6	0	-4	0	0	0	0
YKR043C	2	0	2	0	0	0	0
YLL027W	-4	-4	0	0	0	0	0
YLL039C	-2	-2	0	0	0	0	0
YLL043W	-4	-2	0	0	0	0	0
YLR015W	-2	0	0	0	0	-2	0
YLR079W	-2	0	-2	0	0	0	0
YLR113W	-2	0	-4	0	0	0	0
YLR192C	-2	0	0	-4	0	0	0
YLR248W	-2	-2	0	0	0	0	0
YLR262C	-2	0	0	0	0	-2	0
YLR423C	-4	-2	0	0	0	0	0
YML036W	2	0	0	-4	0	0	0
YML067C	-2	0	2	0	0	0	0
YMR092C	2	0	2	0	0	0	0
YMR198W	-2	0	-4	0	0	0	0
YMR205C	-2	0	0	-2	0	0	0
YMR224C	-2	0	0	-2	0	0	0
YNL155W	2	0	0	2	0	0	0
YNR051C	-2	0	-2	0	0	0	0
YOL049W	-6	-4	0	0	0	0	0
YOR043W	-2	0	0	0	0	2	0
YOR080W	-2	0	-2	0	0	0	0
YOR089C	-2	-2	0	0	0	0	0
YPL091W	-4	-2	0	0	0	0	0
YPL123C	-4	0	-4	0	0	0	0
YPL166W	-2	0	-2	0	0	0	0
YPL187W	-2	0	-4	0	0	0	0
YPL188W	-2	0	-2	0	0	0	0
YPR024W	-2	0	-4	0	0	0	0
YPR065W	-4	0	0	-4	0	0	0
YPR131C	-2	-2	0	0	0	0	0
YPR135W	-4	-2	0	0	0	0	0
YJR118C	-2	0	0	0	-2	0	0
YKL057C	-2	0	0	0	-2	0	0
YLR068W	-2	0	0	0	-2	0	0
YPL181W	-2	0	0	0	-2	0	0
YBR290W	-4	0	0	0	2	0	0
YDR456W	-2	0	0	0	2	0	0
YFL018C	-2	0	0	0	2	0	0
YGR206W	-2	0	0	0	2	0	0
YJL154C	-2	0	0	0	2	0	0
YJR074W	-4	0	0	0	2	0	0
YLR001C	2	0	0	0	2	0	0
YNL021W	-2	0	0	0	2	0	0
YNL136W	-2	0	0	0	2	0	0
YOR068C	-2	0	0	0	2	0	0
YOR132W	-2	0	0	0	2	0	0
YBL027W	0	0	0	0	-2	0	0
YDR025W	0	0	0	0	-2	0	0
YDR289C	0	0	0	0	-2	0	0
YDR300C	0	0	0	0	2	0	0
YDR418W	0	0	0	0	-2	0	0
YEL003W	0	0	0	0	2	0	0
YLL048C	0	0	0	0	-6	0	0
YLR181C	0	0	0	0	2	0	0
YML062C	0	0	0	0	-2	0	0
YAL010C	-2	0	0	0	0	0	0
YBR059C	2	0	0	0	0	0	0
YBR098W	2	0	0	0	0	0	0
YBR164C	-2	0	0	0	0	0	0
YBR171W	-2	0	0	0	0	0	0
YBR173C	-2	0	0	0	0	0	0
YBR222C	2	0	0	0	0	0	0
YCR009C	-4	0	0	0	0	0	0
YCR027C	-2	0	0	0	0	0	0
YCR036W	-2	0	0	0	0	0	0
YCR050C	-4	0	0	0	0	0	0
YDL081C	-2	0	0	0	0	0	0
YDL160C	-2	0	0	0	0	0	0
YDR195W	-6	0	0	0	0	0	0
YDR264C	-4	0	0	0	0	0	0
YDR363W	-4	0	0	0	0	0	0
YDR469W	-2	0	0	0	0	0	0
YER117W	-2	0	0	0	0	0	0
YER164W	-2	0	0	0	0	0	0
YFR038W	2	0	0	0	0	0	0
YGL025C	-2	0	0	0	0	0	0
YGR122W	2	0	0	0	0	0	0
YGR135W	2	0	0	0	0	0	0
YHL019C	-2	0	0	0	0	0	0
YHL023C	-4	0	0	0	0	0	0
YHR008C	-2	0	0	0	0	0	0
YHR108W	-6	0	0	0	0	0	0
YIL009C-A	-6	0	0	0	0	0	0
YIL015W	-2	0	0	0	0	0	0
YIL053W	-2	0	0	0	0	0	0
YIL128W	-4	0	0	0	0	0	0
YJL004C	-2	0	0	0	0	0	0
YJL115W	-4	0	0	0	0	0	0
YJL190C	-4	0	0	0	0	0	0
YJR043C	-4	0	0	0	0	0	0
YJR125C	-2	0	0	0	0	0	0
YKL011C	-2	0	0	0	0	0	0
YKL113C	-4	0	0	0	0	0	0
YLR034C	-4	0	0	0	0	0	0
YLR039C	-2	0	0	0	0	0	0
YLR095C	-2	0	0	0	0	0	0
YML013W	-2	0	0	0	0	0	0
YML024W	-2	0	0	0	0	0	0
YML052W	-2	0	0	0	0	0	0
YML071C	-2	0	0	0	0	0	0
YML097C	-2	0	0	0	0	0	0
YMR014W	-2	0	0	0	0	0	0
YMR032W	-4	0	0	0	0	0	0
YMR161W	-2	0	0	0	0	0	0
YMR179W	-2	0	0	0	0	0	0
YNL001W	-2	0	0	0	0	0	0
YNL051W	-2	0	0	0	0	0	0
YNL059C	-2	0	0	0	0	0	0
YNL241C	-2	0	0	0	0	0	0
YNL302C	-2	0	0	0	0	0	0
YNL329C	-2	0	0	0	0	0	0
YOL075C	2	0	0	0	0	0	0
YOR219C	-2	0	0	0	0	0	0
YOR221C	-2	0	0	0	0	0	0
YPL051W	-2	0	0	0	0	0	0
YPL055C	-4	0	0	0	0	0	0
YPL097W	-2	0	0	0	0	0	0
YPL099C	-4	0	0	0	0	0	0
YPL101W	-2	0	0	0	0	0	0
YPL148C	-2	0	0	0	0	0	0
YPL162C	-2	0	0	0	0	0	0
YPL260W	2	0	0	0	0	0	0

## Sheet: Legend
(*) Metal tolerance scores
0	no phenotype
2	resistance
-2	low-sensitivity (LS)
-4	medium-sensitivity (MS)
-6	high-sensitivity (HS)
(*) See ‘Materials and methods’ and Fig. S1B and C in Additional data file 1 for their experimental definition
(§) Mutants that remained as Cd-specific and Ni-specific after multimetal screening are grouped at the bottom and underscored
